# Supplementary material for: Lipidomics profiling and circulating triglyceride concentrations in sub-Saharan African individuals
Source: Sci Rep. 2024 Sep 6;14:20834. doi: 10.1038/s41598-024-71734-3 (PMC11385232; doi:10.1038/s41598-024-71734-3)
Supplement: Supplementary file 2 — Supplementary Tables. [file 41598_2024_71734_MOESM2_ESM.xlsx]

## Sheet: ST1.Participants
Supplementary Table 1. Participant Characteristics
	Main Analysis: Nigerians		Replication Analysis: Kenyans
	Women	Men	Women	Men
N (%)	238 (77.3)	70 (22.7)	105 (52.8)	94 (47.2)
Age, years	55.8 (11.6)	56.8 (15.4)	54.1 (10.7)	56.8 (9.8)
BMI	32.4 (5.7)	26.1 (4.8)	26.9 (5.0)	24.8 (4.8)
TG, mg/dl*	95.5 (76.0, 124.0)	83.5 (64.3, 99.8)	86.0 (71.0, 320.0)	267.0 (72.3, 338.0)
HDL-c, mg/dl*	51.8 (41.0, 63.4)	44.5 (35.1, 48.9)	48.0 (40.0, 56.0)	46.5 (33.3, 57.0)
LDL-c, mg/dl*	128.0 (99.0, 163.0)	99.0 (71.3, 129.8)	106.5 (89.0, 148.0)	109.0 (82.0, 127.0)
T2D (%)	82 (34.5)	18 (25.7)	53 (50.5)	48 (51.1)
High TG (%)	37 (15.5)	8 (11.4)	51 (48.6)	48 (51.1)
Mean (SD) shown except where indicated. *Median and IQR shown

## Sheet: ST2. Metabolite lnTG
Supplementary Table 2. All q<0.01 Metabolite-lnTG Association Results
				Standard Model				BMI-adjusted Model				WHR-adjusted Model
CHEMICAL_NAME	HMDB	PUBCHEM	SUB_PATHWAY	Estimate	SE	P-Value	FDR Q	Estimate	SE	P-Value	FDR Q	Estimate	SE	P-Value	FDR Q
arachidonate (20:4n6)	HMDB0001043	444899	Long Chain Polyunsaturated Fatty Acid (n3 and n6)	0.150005	0.04384	0.000708	0.00414439	0.139102	0.044155	0.001795	0.00957333	0.12905	0.043975	0.003596	0.0172608
cortisone	HMDB0002802	222786	Corticosteroids	0.144064	0.04781	0.002803	0.0130292	0.153509	0.047576	0.00139	0.00766897	0.138458	0.047101	0.00354	0.0171636
cortisol	HMDB0000063	5754	Corticosteroids	0.103807	0.033783	0.002314	0.0114755	0.110547	0.033617	0.001126	0.00635859	0.102225	0.033238	0.002294	0.0119687
N-stearoyl-sphinganine (d18:0/18:0)		5283573	Dihydroceramides	0.172345	0.037264	5.56e-06	5.23294e-05	0.162105	0.039091	4.38e-05	0.0003504	0.152703	0.037782	6.74e-05	0.000548339
glycerol	HMDB0000131	753	Glycerolipid Metabolism	0.16303	0.046973	0.000594	0.00365538	0.145834	0.048762	0.003012	0.0147527	0.139482	0.047222	0.003386	0.0165845
1-palmitoyl-2-oleoyl-GPE (16:0/18:1)	HMDB0005320	5283496	Phosphatidylethanolamine (PE)	0.163291	0.031828	5.17e-07	6.70703e-06	0.173041	0.031648	9.57e-08	1.32206e-06	0.167939	0.031211	1.49e-07	2.16727e-06
N-stearoyl-sphingosine (d18:1/18:0)	HMDB0004950	5283565	Ceramides	0.194375	0.053217	0.000306	0.001984	0.179806	0.053848	0.000946	0.00547084	0.170604	0.05328	0.00151	0.00862857
1-stearoyl-2-arachidonoyl-GPI (18:0/20:4)	HMDB0009815		Phosphatidylinositol (PI)	0.25748	0.05998	2.38e-05	0.000196966	0.262227	0.05956	1.49e-05	0.000130036	0.245897	0.059232	4.3e-05	0.000375273
1-palmitoylglycerol (16:0)	HMDB0011564	14900	Monoacylglycerol	0.213229	0.037301	2.6e-08	4.24e-07	0.209543	0.037167	3.95e-08	6.77143e-07	0.198986	0.037308	1.89e-07	2.592e-06
1-oleoylglycerol (18:1)	HMDB0011567	5283468	Monoacylglycerol	0.232042	0.032646	8.49e-12	2.7168e-10	0.227971	0.03259	1.71e-11	5.472e-10	0.220556	0.032629	7.15e-11	1.992e-09
2-oleoylglycerol (18:1)	HMDB0011537	5319879	Monoacylglycerol	0.164826	0.024559	9.48e-11	2.2752e-09	0.165664	0.024368	5.65e-11	1.50667e-09	0.155941	0.024558	7.89e-10	1.72145e-08
2-linoleoylglycerol (18:2)	HMDB0011538	5365676	Monoacylglycerol	0.106688	0.026723	8.22e-05	0.000636387	0.108681	0.02654	5.43e-05	0.000427279	0.095384	0.026727	0.000417	0.00263368
1-linoleoylglycerol (18:2)	HMDB0011568	5283469	Monoacylglycerol	0.207915	0.037279	5.42e-08	7.488e-07	0.203321	0.037197	9.64e-08	1.32206e-06	0.191096	0.037577	6.45e-07	7.93846e-06
1-palmitoyl-GPC (16:0)	HMDB0010382	86554	Lysophospholipid	0.395913	0.116474	0.000766	0.00427535	0.394682	0.115756	0.000739	0.00454769	0.356451	0.115717	0.002258	0.0119103
1-stearoyl-GPC (18:0)	HMDB0010384	497300	Lysophospholipid	0.356519	0.082574	2.14e-05	0.000180211	0.349526	0.082215	2.84e-05	0.000235034	0.322549	0.082568	0.000116	0.00088381
1-arachidonylglycerol (20:4)	HMDB11578	16019980,5282281	Monoacylglycerol	0.149582	0.036078	4.39e-05	0.000345443	0.142028	0.036227	0.000109	0.000804923	0.130607	0.036471	0.000399	0.00262356
1-linolenoylglycerol (18:3)	HMDB0011569	53480978	Monoacylglycerol	0.154137	0.026975	2.64e-08	4.24e-07	0.150625	0.026929	4.99e-08	7.72645e-07	0.144171	0.026949	1.74e-07	2.45647e-06
1-stearoyl-GPE (18:0)	HMDB0011130	9547068	Lysophospholipid	0.355887	0.063094	3.89e-08	5.835e-07	0.37262	0.062653	7.53e-09	1.33867e-07	0.360725	0.06188	1.43e-08	2.45143e-07
1-stearoyl-GPG (18:0)			Lysophospholipid	0.225599	0.028683	6.54e-14	2.85382e-12	0.220927	0.029296	5.49e-13	2.196e-11	0.215544	0.028698	6.69e-13	2.676e-11
1-docosahexaenoylglycerol (22:6)	HMDB0011587	53480995	Monoacylglycerol	0.083252	0.01979	3.42e-05	0.000278237	0.079943	0.019794	6.82e-05	0.000528	0.072866	0.020009	0.000319	0.00218743
1-palmitoleoyl-GPC (16:1)	HMDB0010383	24779461	Lysophospholipid	0.293542	0.05808	7.49e-07	9.46105e-06	0.28154	0.058408	2.27e-06	2.53395e-05	0.277801	0.057575	2.22e-06	2.368e-05
1-arachidonoyl-GPC (20:4n6)	HMDB0010395	24779476	Lysophospholipid	0.229486	0.068664	0.000935	0.00498667	0.223475	0.068363	0.001204	0.00672	0.212898	0.067906	0.001886	0.010231
1-palmitoyl-GPE (16:0)	HMDB0011503	9547069	Lysophospholipid	0.357022	0.075117	3.1e-06	3.30667e-05	0.393908	0.075064	2.91e-07	3.65538e-06	0.378193	0.073679	5.12e-07	6.64216e-06
1-arachidonoyl-GPE (20:4n6)	HMDB0011517	42607465	Lysophospholipid	0.166004	0.055247	0.00288	0.0131657	0.176001	0.054959	0.001508	0.00822545	0.178503	0.054311	0.001133	0.00655229
2-methylmalonylcarnitine (C4-DC)	HMDB0013133	53481628	Fatty Acid Metabolism (also BCAA Metabolism)	0.147647	0.04328	0.000734	0.00423429	0.144619	0.043067	0.000886	0.00538329	0.140525	0.042692	0.00111	0.00649756
dihomo-linolenate (20:3n3 or n6)	HMDB0002925	5280581	Long Chain Polyunsaturated Fatty Acid (n3 and n6)	0.165012	0.045225	0.00031	0.001984	0.15244	0.045795	0.00098	0.0056	0.142614	0.045469	0.001878	0.010231
1-stearoyl-2-oleoyl-GPE (18:0/18:1)	HMDB0008993	9546742	Phosphatidylethanolamine (PE)	0.197711	0.033272	7.72e-09	1.48224e-07	0.208927	0.033054	9.33e-10	2.03564e-08	0.195438	0.032718	6.53e-09	1.16089e-07
1-stearoyl-2-arachidonoyl-GPC (18:0/20:4)	HMDB0008048	16219824	Phosphatidylcholine (PC)	0.403697	0.08651	4.61e-06	4.59429e-05	0.391088	0.086416	8.67e-06	8.16e-05	0.391653	0.085275	6.43e-06	6.43e-05
1-palmitoyl-2-linoleoyl-GPE (16:0/18:2)	HMDB0005322	9546747	Phosphatidylethanolamine (PE)	0.109603	0.032558	0.00086	0.00469091	0.13063	0.032885	8.9e-05	0.0006675	0.11568	0.03199	0.00035	0.00233333
glycosyl-N-nervonoyl-sphingosine (d18:1/24:1)	HMDB0004975	20057357	Hexosylceramides (HCER)	-0.188147	0.062707	0.00292	0.0132226	-0.178812	0.062592	0.004577	0.0211246	-0.205083	0.061666	0.000991	0.005976
androstenediol (3beta,17beta) disulfate (1)	HMDB0240313	87120982	Androgenic Steroids	0.081562	0.023424	0.000571	0.00355948	0.074151	0.023885	0.002086	0.0107665	0.080256	0.023048	0.000571	0.00355948
androstenediol (3beta,17beta) monosulfate (1)	HMDB0240429	129670631,13847309	Androgenic Steroids	0.095075	0.025348	0.000211	0.00142648	0.088537	0.025592	0.000619	0.0038587	0.090786	0.025008	0.000332	0.00224451
palmitoyl sphingomyelin (d18:1/16:0)	HMDB0010169	9939941	Sphingomyelins	-0.497588	0.135525	0.000285	0.00187397	-0.4803	0.135171	0.000441	0.0028224	-0.53473	0.133151	7.48e-05	0.0005984
oleoyl-linoleoyl-glycerol (18:1/18:2) [1]	HMDB0007219	14275396	Diacylglycerol	0.48108	0.043108	1.86e-24	1.27543e-22	0.485782	0.042578	2.6e-25	1.78286e-23	0.474396	0.042407	1.54e-24	1.056e-22
oleoyl-linoleoyl-glycerol (18:1/18:2) [2]	HMDB0007219	71433693	Diacylglycerol	0.557044	0.045347	2.03e-28	1.624e-26	0.55251	0.045169	3.22e-28	2.576e-26	0.543147	0.045255	2.13e-27	1.704e-25
2-stearoyl-GPE (18:0)	HMDB0011129	90658453,53480667	Lysophospholipid	0.165123	0.041857	9.93e-05	0.00074475	0.166528	0.041576	7.8e-05	0.000594286	0.155802	0.041377	0.0002	0.00141176
margaroylcarnitine (C17)	HMDB0006210	53477803	Fatty Acid Metabolism (Acyl Carnitine, Long Chain Saturated)	0.233113	0.068809	0.000798	0.00440276	0.216528	0.069233	0.001935	0.0102066	0.198908	0.069126	0.004294	0.0194445
1-palmitoyl-GPG (16:0)		3300276	Lysophospholipid	0.169095	0.044364	0.000167	0.00114514	0.160663	0.044439	0.000351	0.00227676	0.168872	0.043613	0.000132	0.00099
1-dihomo-linolenylglycerol (20:3)			Monoacylglycerol	0.164413	0.022902	5.45e-12	1.86857e-10	0.160068	0.023118	2.64e-11	7.92e-10	0.154582	0.023186	1.24e-10	3.13263e-09
sphingomyelin (d18:1/20:1, d18:2/20:0)			Sphingomyelins	-0.249992	0.082334	0.002603	0.0123707	-0.286432	0.08255	0.000597	0.00377053	-0.266742	0.080924	0.001097	0.00649756
1-stearoyl-2-oleoyl-GPC (18:0/18:1)	HMDB0008038	24778825	Phosphatidylcholine (PC)	0.530334	0.089824	9.5e-09	1.75385e-07	0.531211	0.089189	7.18e-09	1.32554e-07	0.512587	0.088737	1.9e-08	3.14483e-07
1-palmitoyl-2-arachidonoyl-GPC (16:0/20:4n6)	HMDB0007982	10747814	Phosphatidylcholine (PC)	0.406198	0.110453	0.000279	0.00186	0.401977	0.109822	0.000297	0.00195288	0.388897	0.10893	0.000415	0.00263368
1-palmitoyl-2-stearoyl-GPC (16:0/18:0)	HMDB0007970	24778686	Phosphatidylcholine (PC)	0.449803	0.102089	1.46e-05	0.000129778	0.465555	0.101398	6.47e-06	6.47e-05	0.412015	0.101772	6.56e-05	0.000542897
1-palmitoleoylglycerol (16:1)			Monoacylglycerol	0.151226	0.023665	6.23e-10	1.35927e-08	0.146608	0.023836	2.44e-09	5.09217e-08	0.143084	0.02361	4.04e-09	7.7568e-08
1-stearoyl-2-linoleoyl-GPE (18:0/18:2)	HMDB0008994	9546749	Phosphatidylethanolamine (PE)	0.148946	0.029843	1.01e-06	1.18244e-05	0.165772	0.02986	6.2e-08	9.01818e-07	0.151606	0.029282	4.11e-07	5.48e-06
1-stearoyl-2-arachidonoyl-GPE (18:0/20:4)	HMDB0009003	5289133	Phosphatidylethanolamine (PE)	0.123632	0.028015	1.42e-05	0.000128604	0.131035	0.027867	3.92e-06	4.18133e-05	0.12593	0.027504	6.85e-06	6.7102e-05
1-palmitoyl-2-palmitoleoyl-GPC (16:0/16:1)	HMDB0007969	6443788	Phosphatidylcholine (PC)	0.268887	0.047064	2.65e-08	4.24e-07	0.258552	0.047586	1.14e-07	1.52e-06	0.265611	0.046288	2.33e-08	3.728e-07
1-palmitoyl-2-dihomo-linolenoyl-GPC (16:0/20:3n3 or 6)			Phosphatidylcholine (PC)	0.460403	0.099282	5.26e-06	5.0496e-05	0.4451	0.099234	1.04e-05	9.41887e-05	0.484913	0.097394	1.08e-06	1.20558e-05
1-palmitoyl-2-arachidonoyl-GPE (16:0/20:4)	HMDB0005323	9546800	Phosphatidylethanolamine (PE)	0.11872	0.028353	3.71e-05	0.0002968	0.130768	0.028324	5.77e-06	5.89277e-05	0.12302	0.027832	1.38e-05	0.000124981
1-palmitoyl-2-docosahexaenoyl-GPE (16:0/22:6)	HMDB0008946	9546799	Phosphatidylethanolamine (PE)	0.095591	0.024791	0.000141	0.00098087	0.105853	0.024778	2.6e-05	0.000218947	0.093741	0.0244	0.000149	0.00110031
1-stearoyl-2-docosahexaenoyl-GPE (18:0/22:6)	HMDB0009012	9546798	Phosphatidylethanolamine (PE)	0.158216	0.031686	1e-06	1.18244e-05	0.161548	0.031451	5.03e-07	6.036e-06	0.155482	0.031185	1.04e-06	1.18857e-05
1-palmitoyl-2-arachidonoyl-GPI (16:0/20:4)	HMDB0009789		Phosphatidylinositol (PI)	0.214	0.043217	1.22e-06	1.39429e-05	0.216928	0.042901	7.42e-07	8.68683e-06	0.214226	0.042453	7.8e-07	9.35415e-06
1-(1-enyl-palmitoyl)-2-oleoyl-GPC (P-16:0/18:1)	HMDB0007996	34779384	Plasmalogen	-0.397336	0.062621	8.09e-10	1.68835e-08	-0.384051	0.063552	4.45e-09	8.9e-08	-0.395648	0.061499	4.88e-10	1.1712e-08
1-(1-enyl-palmitoyl)-2-linoleoyl-GPC (P-16:0/18:2)	HMDB0011211	24779386	Plasmalogen	-0.355994	0.064591	7.62e-08	1.016e-06	-0.343302	0.064919	2.38e-07	3.08757e-06	-0.351222	0.063537	7.02e-08	1.08697e-06
sphingomyelin (d18:0/18:0, d19:0/17:0)	HMDB0012087	44260130	Dihydrosphingomyelins	0.138614	0.040773	0.000765	0.00427535	0.123987	0.042078	0.003463	0.0166224	0.119137	0.040894	0.003843	0.0179557
lactosyl-N-palmitoyl-sphingosine (d18:1/16:0)		53477895	Lactosylceramides (LCER)	-0.28661	0.073969	0.000131	0.000924706	-0.273614	0.074012	0.000259	0.00175099	-0.286982	0.072705	9.84e-05	0.000761806
palmitoyl-linoleoyl-glycerol (16:0/18:2) [1]	HMDB0007103	9543695	Diacylglycerol	0.363115	0.039924	1.28e-17	7.68e-16	0.359092	0.039788	2.16e-17	1.296e-15	0.353902	0.03951	3.5e-17	2.1e-15
palmitoyl-linoleoyl-glycerol (16:0/18:2) [2]	HMDB0007103	131801744	Diacylglycerol	0.579079	0.044756	8.73e-31	8.3808e-29	0.574304	0.045342	8.88e-30	8.5248e-28	0.564618	0.045356	5.4e-29	5.184e-27
1-myristoyl-2-arachidonoyl-GPC (14:0/20:4)	HMDB0007883	24778634	Phosphatidylcholine (PC)	0.138386	0.035322	0.00011	0.000812308	0.130242	0.035542	0.000293	0.00195288	0.13217	0.034857	0.000181	0.00131636
1-(1-enyl-palmitoyl)-2-palmitoleoyl-GPC (P-16:0/16:1)	HMDB0011207	52923882	Plasmalogen	-0.27382	0.058517	4.34e-06	4.43234e-05	-0.264355	0.058525	9.01e-06	8.31692e-05	-0.267444	0.057631	5.18e-06	5.29021e-05
1-(1-enyl-palmitoyl)-2-palmitoyl-GPC (P-16:0/16:0)	HMDB0011206	11146967	Plasmalogen	-0.273012	0.068969	9.4e-05	0.00071619	-0.265828	0.068719	0.000134	0.000974545	-0.275752	0.06776	6.02e-05	0.000506947
1,2-dipalmitoyl-GPE (16:0/16:0)	HMDB0008923	445468	Phosphatidylethanolamine (PE)	0.160618	0.036863	1.81e-05	0.000157964	0.174879	0.036771	3.07e-06	3.34909e-05	0.150405	0.036537	4.97e-05	0.000426
1-palmitoyl-2-stearoyl-GPE (16:0/18:0)	HMDB08925	5326793	Phosphatidylethanolamine (PE)	0.091547	0.026857	0.000741	0.00423429	0.10309	0.026887	0.000153	0.00109612	0.079591	0.026868	0.003297	0.016485
1-oleoyl-2-arachidonoyl-GPE (18:1/20:4)	HMDB0009069	348281223	Phosphatidylethanolamine (PE)	0.072481	0.020951	0.000619	0.003714	0.078285	0.020874	0.000212	0.00147478	0.075021	0.020581	0.000314	0.00218435
palmitoyl-oleoyl-glycerol (16:0/18:1) [1]	HMDB0007102	5282283	Diacylglycerol	0.668801	0.041468	1.12e-42	5.376e-40	0.665285	0.041967	1.33e-41	6.384e-39	0.65975	0.042478	2.16e-40	1.0368e-37
palmitoyl-oleoyl-glycerol (16:0/18:1) [2]	HMDB0007102	5282283	Diacylglycerol	0.653945	0.042036	1.61e-40	2.576e-38	0.652509	0.0427458	2.18e-39	3.488e-37	0.646366	0.043279	3.77e-38	6.032e-36
oleoyl-oleoyl-glycerol (18:1/18:1) [1]	HMDB0007218	9543716	Diacylglycerol	0.658925	0.042047	6e-41	1.44e-38	0.654351	0.041875	9.51e-41	2.2824e-38	0.646404	0.0418689	4.83e-40	1.1592e-37
oleoyl-oleoyl-glycerol (18:1/18:1) [2]	HMDB0007218	9543716	Diacylglycerol	0.606454	0.0405659	3.1e-38	3.72e-36	0.601082	0.040594	1.13e-37	1.356e-35	0.59414	0.0404669	3.33e-37	3.996e-35
linoleoyl-arachidonoyl-glycerol (18:2/20:4) [1]	HMDB0007257	9543796	Diacylglycerol	0.142972	0.028599	9.76e-07	1.18244e-05	0.139376	0.028535	1.69e-06	1.93143e-05	0.139437	0.028177	1.24e-06	1.35273e-05
linoleoyl-arachidonoyl-glycerol (18:2/20:4) [2]	HMDB0007257	9543796	Diacylglycerol	0.097734	0.029839	0.001178	0.00621363	0.092904	0.029812	0.00201	0.010487	0.090525	0.029508	0.00235	0.012129
palmitoyl-arachidonoyl-glycerol (16:0/20:4) [1]	HMDB0007112	9543736	Diacylglycerol	0.156795	0.027611	3.18e-08	4.92387e-07	0.15346	0.027547	5.61e-08	8.415e-07	0.149511	0.027369	9.81e-08	1.4715e-06
palmitoyl-arachidonoyl-glycerol (16:0/20:4) [2]	HMDB0007112	9543736	Diacylglycerol	0.263996	0.031735	3.06e-15	1.4688e-13	0.258526	0.032141	2e-14	9.6e-13	0.252511	0.031833	4.22e-14	2.0256e-12
linoleoyl-linolenoyl-glycerol (18:2/18:3) [2]	HMDB0007250	9543737	Diacylglycerol	0.093659	0.019973	4.15e-06	4.33043e-05	0.09276	0.019861	4.53e-06	4.72696e-05	0.100391	0.019597	5.38e-07	6.79579e-06
palmitoleoyl-linoleoyl-glycerol (16:1/18:2) [1]	HMDB0007132	9543699	Diacylglycerol	0.178936	0.023788	6.17e-13	2.468e-11	0.180086	0.023588	3e-13	1.30909e-11	0.18039	0.023291	1.46e-13	6.37091e-12
diacylglycerol (14:0/18:1, 16:0/16:1) [1]			Diacylglycerol	0.113624	0.01966	1.86e-08	3.30667e-07	0.11067	0.019658	4.12e-08	6.81931e-07	0.121294	0.01925	1.05e-09	2.1913e-08
diacylglycerol (14:0/18:1, 16:0/16:1) [2]			Diacylglycerol	0.164067	0.019308	8.9e-16	4.74667e-14	0.160756	0.019492	5.04e-15	2.688e-13	0.162075	0.018981	6.75e-16	3.6e-14
oleoyl-arachidonoyl-glycerol (18:1/20:4) [1]	HMDB0007228	9543786	Diacylglycerol	0.269723	0.039088	3.04e-11	8.13333e-10	0.264416	0.039055	6.7e-11	1.608e-09	0.261066	0.038664	7.47e-11	1.992e-09
oleoyl-arachidonoyl-glycerol (18:1/20:4) [2]	HMDB0007228	9543786	Diacylglycerol	0.235279	0.03531	1.26e-10	2.88e-09	0.229938	0.03533	3.16e-10	7.22286e-09	0.224838	0.035094	5.69e-10	1.30057e-08
palmitoyl-linolenoyl-glycerol (16:0/18:3) [2]	HMDB0007104,HMDB0007105	348277338,348277337	Diacylglycerol	0.084409	0.021598	0.000115	0.000836364	0.082336	0.021512	0.000157	0.00110824	0.084541	0.021228	8.55e-05	0.000672787
diacylglycerol (16:1/18:2 [2], 16:0/18:3 [1])			Diacylglycerol	0.131837	0.021225	1.73e-09	3.46e-08	0.127734	0.021357	6.26e-09	1.20192e-07	0.127495	0.020975	3.66e-09	7.32e-08
linoleoyl-linoleoyl-glycerol (18:2/18:2) [1]	HMDB0007248	9543729	Diacylglycerol	0.193451	0.028566	6.6e-11	1.66737e-09	0.202157	0.028329	7.16e-12	2.64369e-10	0.193417	0.028028	3.05e-11	9.76e-10
linoleoyl-linoleoyl-glycerol (18:2/18:2) [2]	HMDB0007248	9543729	Diacylglycerol	0.217418	0.030275	5.37e-12	1.86857e-10	0.213797	0.030212	1.04e-11	3.56571e-10	0.208243	0.030118	2.81e-11	9.63429e-10
stearoyl-arachidonoyl-glycerol (18:0/20:4) [1]	HMDB0007170	6438587	Diacylglycerol	0.197489	0.045622	2.04e-05	0.000174857	0.20133	0.045301	1.24e-05	0.000110222	0.192399	0.044936	2.5e-05	0.000222222
stearoyl-arachidonoyl-glycerol (18:0/20:4) [2]	HMDB0007170	6438587	Diacylglycerol	0.128555	0.032984	0.00012	0.000859701	0.123046	0.032982	0.000228	0.00156343	0.122714	0.032551	0.000196	0.00140418
palmitoyl-docosahexaenoyl-glycerol (16:0/22:6) [1]	HMDB0007121	9543827	Diacylglycerol	0.060111	0.018439	0.001241	0.00640516	0.056239	0.018489	0.002559	0.0130672	0.054113	0.018303	0.00336	0.0165845
palmitoleoyl-arachidonoyl-glycerol (16:1/20:4) [2]			Diacylglycerol	0.130545	0.02319	4.13e-08	6.00727e-07	0.129267	0.023065	4.71e-08	7.536e-07	0.136761	0.022713	5.02e-09	9.26769e-08
myristoyl-linoleoyl-glycerol (14:0/18:2) [1]	HMDB0007016	14275352	Diacylglycerol	0.150599	0.021828	3.05e-11	8.13333e-10	0.149929	0.021688	2.83e-11	7.99059e-10	0.156133	0.021333	2.28e-12	8.41846e-11
myristoyl-linoleoyl-glycerol (14:0/18:2) [2]	HMDB0007016	14275352	Diacylglycerol	0.168704	0.023961	1.29e-11	3.87e-10	0.164133	0.024175	5.97e-11	1.50821e-09	0.162715	0.023742	4.06e-11	1.218e-09
ceramide (d18:1/17:0, d17:1/18:0)			Ceramides	0.142768	0.04375	0.001227	0.00640174	0.129114	0.044479	0.00397	0.018501	0.123573	0.043731	0.00503	0.0223556
dihomo-linolenoylcarnitine (C20:3n3 or 6)			Fatty Acid Metabolism (Acyl Carnitine, Polyunsaturated)	0.155974	0.045134	0.000627	0.00371556	0.150567	0.044995	0.000923	0.00546146	0.148038	0.044535	0.000996	0.005976
adrenoylcarnitine (C22:4)			Fatty Acid Metabolism (Acyl Carnitine, Polyunsaturated)	0.115622	0.034448	0.00089	0.0048	0.114494	0.034248	0.000933	0.00546146	0.120901	0.033842	0.000411	0.00263368
cortolone glucuronide (1)			Corticosteroids	0.155102	0.033265	4.69e-06	4.59429e-05	0.145719	0.034413	3.04e-05	0.000247322	0.1478	0.032887	9.96e-06	9.23077e-05
2-hydroxyarachidate		5225199	Fatty Acid, Monohydroxy	0.1714	0.049537	0.000618	0.003714	0.1652	0.049398	0.000929	0.00546146	0.156628	0.049116	0.00158	0.00892235
11beta-hydroxyandrosterone glucuronide			Androgenic Steroids	0.142737	0.031901	1.09e-05	0.000100615	0.138886	0.031815	1.74e-05	0.000149143	0.140981	0.031379	1e-05	9.23077e-05
tetrahydrocortisol sulfate (1)			Corticosteroids	0.186531	0.033454	5.46e-08	7.488e-07	0.178627	0.034066	2.97e-07	3.65538e-06	0.170621	0.033845	7.99e-07	9.35415e-06
hydroxypalmitoyl sphingomyelin (d18:1/16:0(OH))			Sphingomyelins	-0.197122	0.064168	0.002319	0.0114755	-0.192241	0.063861	0.00283	0.0142989	-0.213942	0.063092	0.000789	0.00485538
pregnenetriol disulfate			Pregnenolone Steroids	0.082036	0.023169	0.000462	0.00291789	0.075107	0.023543	0.001571	0.00847281	0.07307	0.02309	0.001711	0.00954977
tetrahydrocortisol glucuronide			Corticosteroids	0.142238	0.029456	2.18e-06	2.43349e-05	0.13559	0.029698	7.26e-06	7.11184e-05	0.138362	0.029028	2.92e-06	3.04696e-05
tetrahydrocortisone glucuronide (5)			Corticosteroids	0.145852	0.030293	2.33e-06	2.54182e-05	0.138639	0.030619	8.59e-06	8.16e-05	0.136731	0.030077	7.92e-06	7.6032e-05

## Sheet: ST3. Kenyan Replication
	Supplementary Table 5: Replication of Lead Findings in East Africans
			East Africans (Replication)			West Africans (Main Analysis)
Metabolite	Chemical Name	Subpathway	Estimate	SE	P-value	Estimate	SE	P-value	FDR Q	Replicated p<0.05	Replicated p<0.000625	P-value Cochran's Q Test of Heterogeneity*
229	arachidonate (20:4n6)	Long Chain Polyunsaturated Fatty Acid (n3 and n6)	0.078441	0.117994	0.507	0.150005	0.04384	0.000708	0.00414439	No	No	0.569674
273	cortisone	Corticosteroids	-0.204412	0.127355	0.11	0.144064	0.04781	0.002803	0.0130292	No	No	0.0104163
356	cortisol	Corticosteroids	-0.11483	0.120936	0.344	0.103807	0.033783	0.002314	0.0114755	No	No	0.0816463
1254	glycerol	Glycerolipid Metabolism	0.089343	0.108916	0.413	0.16303	0.046973	0.000594	0.00365539	No	No	0.534444
1526	1-palmitoyl-2-oleoyl-GPE (16:0/18:1)	Phosphatidylethanolamine (PE)	0.951876	0.061524	1.06e-35	0.163291	0.031828	5.17e-07	6.71e-06	Yes	Yes	5.00399e-30
1547	N-stearoyl-sphingosine (d18:1/18:0)	Ceramides	1.08907	0.0949645	1.41e-23	0.194375	0.053217	0.000306	0.001984	Yes	Yes	2.0544e-16
100000616	1-stearoyl-2-arachidonoyl-GPI (18:0/20:4)	Phosphatidylinositol (PI)	1.91335	0.179759	3.93e-21	0.25748	0.05998	2.38e-05	0.000196966	Yes	Yes	2.3723e-18
100000827	1-palmitoylglycerol (16:0)	Monoacylglycerol	0.643259	0.047759	1.27e-29	0.213229	0.037301	2.6e-08	4.24e-07	Yes	Yes	1.28164e-12
100000924	1-oleoylglycerol (18:1)	Monoacylglycerol	0.613581	0.041565	1.49e-33	0.232042	0.032646	8.49e-12	2.72e-10	Yes	Yes	5.24064e-13
100000943	2-oleoylglycerol (18:1)	Monoacylglycerol	0.560663	0.043733	1.18e-27	0.164826	0.024559	9.48e-11	2.28e-09	Yes	Yes	2.97461e-15
100001040	1-linoleoylglycerol (18:2)	Monoacylglycerol	0.522199	0.0565325	4.51e-17	0.207915	0.037279	5.42e-08	7.49e-07	Yes	Yes	3.46541e-06
100001263	1-palmitoyl-GPC (16:0)	Lysophospholipid	2.10409	0.194062	1.02e-21	0.395913	0.116474	0.000766	0.00427535	Yes	Yes	4.44673e-14
100001271	1-stearoyl-GPC (18:0)	Lysophospholipid	1.49313	0.168766	5.54e-16	0.356519	0.082574	2.14e-05	0.000180211	Yes	Yes	1.4528e-09
100001461	1-stearoyl-GPE (18:0)	Lysophospholipid	1.611	0.1182	4.05e-30	0.355887	0.063094	3.89e-08	5.84e-07	Yes	Yes	7.42468e-21
100001462	1-stearoyl-GPG (18:0)	Lysophospholipid	1.26659	0.071292	1.49e-42	0.225599	0.028683	6.54e-14	2.85e-12	Yes	Yes	8.31499e-42
100001511	1-palmitoleoyl-GPC (16:1)	Lysophospholipid	0.797423	0.133754	1.16e-08	0.293542	0.05808	7.49e-07	9.46e-06	Yes	Yes	0.000549271
100001551	1-arachidonoyl-GPC (20:4n6)	Lysophospholipid	0.62637	0.192263	0.00133	0.229486	0.068664	0.000935	0.00498667	Yes	No	0.051893
100001567	1-palmitoyl-GPE (16:0)	Lysophospholipid	1.36903	0.139035	8.27e-19	0.357022	0.075117	3.1e-06	3.31e-05	Yes	Yes	1.51461e-10
100001571	1-arachidonoyl-GPE (20:4n6)	Lysophospholipid	1.20062	0.181	3.19e-10	0.166004	0.055247	0.00288	0.0131657	Yes	Yes	4.57406e-08
100001739	dihomo-linolenate (20:3n3 or n6)	Long Chain Polyunsaturated Fatty Acid (n3 and n6)	0.096521	0.115562	0.405	0.165012	0.045225	0.00031	0.001984	No	No	0.581004
100001856	1-stearoyl-2-oleoyl-GPE (18:0/18:1)	Phosphatidylethanolamine (PE)	0.965249	0.0481015	3.25e-49	0.197711	0.033272	7.72e-09	1.48e-07	Yes	Yes	2.42691e-39
100001869	1-stearoyl-2-arachidonoyl-GPC (18:0/20:4)	Phosphatidylcholine (PC)	1.23921	0.2095	1.48e-08	0.403697	0.08651	4.61e-06	4.59e-05	Yes	Yes	0.000227627
100001870	1-palmitoyl-2-linoleoyl-GPE (16:0/18:2)	Phosphatidylethanolamine (PE)	0.987672	0.0715	1.13e-30	0.109603	0.032558	0.00086	0.00469091	Yes	Yes	5.3141e-29
100001992	androstenediol (3beta,17beta) disulfate (1)	Androgenic Steroids	0.185198	0.058037	0.00165	0.081562	0.023424	0.000571	0.00355948	Yes	No	0.0977413
100002028	androstenediol (3beta,17beta) monosulfate (1)	Androgenic Steroids	0.161295	0.072173	0.0266	0.095075	0.025348	0.000211	0.00142648	Yes	No	0.386666
100002107	palmitoyl sphingomyelin (d18:1/16:0)	Sphingomyelins	-1.91294	0.410812	5.96e-06	-0.497588	0.135525	0.000285	0.00187397	Yes	Yes	0.00106858
100002989	oleoyl-linoleoyl-glycerol (18:1/18:2) [1]	Diacylglycerol	0.58417	0.070316	1.66e-14	0.48108	0.043108	1.86e-24	1.28e-22	Yes	Yes	0.211333
100002990	oleoyl-linoleoyl-glycerol (18:1/18:2) [2]	Diacylglycerol	0.601665	0.066977	2.32e-16	0.557044	0.045347	2.03e-28	1.62e-26	Yes	Yes	0.581178
100003901	2-stearoyl-GPE (18:0)	Lysophospholipid	1.3146	0.101305	3.96e-28	0.165123	0.041857	9.93e-05	0.00074475	Yes	Yes	9.93141e-26
100004054	margaroylcarnitine (C17)	Fatty Acid Metabolism (Acyl Carnitine, Long Chain Saturated)	0.27664	0.140445	0.0503	0.233113	0.068809	0.000798	0.00440276	No	No	0.780771
100005717	1-palmitoyl-GPG (16:0)	Lysophospholipid	1.42717	0.103708	1.63e-30	0.169095	0.044364	0.000167	0.00114514	Yes	Yes	6.89929e-29
100006292	sphingomyelin (d18:1/20:1, d18:2/20:0)	Sphingomyelins	-0.948347	0.202388	5.24e-06	-0.249992	0.082334	0.002603	0.0123707	Yes	Yes	0.00139243
100008904	1-stearoyl-2-oleoyl-GPC (18:0/18:1)	Phosphatidylcholine (PC)	1.39989	0.124292	5.77e-23	0.530334	0.089824	9.5e-09	1.75e-07	Yes	Yes	1.42548e-08
100008914	1-palmitoyl-2-arachidonoyl-GPC (16:0/20:4n6)	Phosphatidylcholine (PC)	2.05118	0.238841	2.87e-15	0.406198	0.110453	0.000279	0.00186	Yes	Yes	4.07167e-10
100008921	1-palmitoyl-2-stearoyl-GPC (16:0/18:0)	Phosphatidylcholine (PC)	1.6923	0.203388	1.53e-14	0.449803	0.102089	1.46e-05	0.000129778	Yes	Yes	4.76737e-08
100008952	1-palmitoleoylglycerol (16:1)	Monoacylglycerol	0.66982	0.044983	6.08e-34	0.151226	0.023665	6.23e-10	1.36e-08	Yes	Yes	1.92466e-24
100008976	1-stearoyl-2-linoleoyl-GPE (18:0/18:2)	Phosphatidylethanolamine (PE)	1.08563	0.055596	1.13e-47	0.148946	0.029843	1.01e-06	1.18e-05	Yes	Yes	7.54149e-50
100008977	1-stearoyl-2-arachidonoyl-GPE (18:0/20:4)	Phosphatidylethanolamine (PE)	1.35661	0.079202	1.15e-40	0.123632	0.028015	1.42e-05	0.000128604	Yes	Yes	9.11924e-49
100008984	1-palmitoyl-2-palmitoleoyl-GPC (16:0/16:1)	Phosphatidylcholine (PC)	0.936573	0.096107	1.62e-18	0.268887	0.047064	2.65e-08	4.24e-07	Yes	Yes	4.39381e-10
100008985	1-palmitoyl-2-dihomo-linolenoyl-GPC (16:0/20:3n3 or 6)	Phosphatidylcholine (PC)	2.67604	0.24563	7.15e-22	0.460403	0.099282	5.26e-06	5.05e-05	Yes	Yes	6.11777e-17
100008990	1-palmitoyl-2-arachidonoyl-GPE (16:0/20:4)	Phosphatidylethanolamine (PE)	1.099	0.083277	8.49e-29	0.11872	0.028353	3.71e-05	0.0002968	Yes	Yes	7.731e-29
100008991	1-palmitoyl-2-docosahexaenoyl-GPE (16:0/22:6)	Phosphatidylethanolamine (PE)	0.820158	0.085155	3.43e-18	0.095591	0.024791	0.000141	0.00098087	Yes	Yes	3.09344e-16
100008992	1-stearoyl-2-docosahexaenoyl-GPE (18:0/22:6)	Phosphatidylethanolamine (PE)	0.953336	0.0767794	1.97e-26	0.158216	0.031686	1e-06	1.18e-05	Yes	Yes	1.04088e-21
100008993	1-palmitoyl-2-arachidonoyl-GPI (16:0/20:4)	Phosphatidylinositol (PI)	0.957983	0.0926907	3.16e-20	0.214	0.043217	1.22e-06	1.39e-05	Yes	Yes	3.4732e-13
100009007	1-(1-enyl-palmitoyl)-2-oleoyl-GPC (P-16:0/18:1)	Plasmalogen	-1.26938	0.19918	1.32e-09	-0.397336	0.062621	8.09e-10	1.69e-08	Yes	Yes	2.95901e-05
100009009	1-(1-enyl-palmitoyl)-2-linoleoyl-GPC (P-16:0/18:2)	Plasmalogen	-1.17317	0.169578	6.48e-11	-0.355994	0.064591	7.62e-08	1.02e-06	Yes	Yes	6.69173e-06
100009027	sphingomyelin (d18:0/18:0, d19:0/17:0)	Dihydrosphingomyelins	0.456124	0.101099	1.11e-05	0.138614	0.040773	0.000765	0.00427535	Yes	Yes	0.00358392
100009030	lactosyl-N-palmitoyl-sphingosine (d18:1/16:0)	Lactosylceramides (LCER)	-1.20156	0.198188	6.86e-09	-0.28661	0.073969	0.000131	0.000924706	Yes	Yes	1.5242e-05
100009052	palmitoyl-linoleoyl-glycerol (16:0/18:2) [1]	Diacylglycerol	0.332744	0.039023	4.22e-15	0.363115	0.039924	1.28e-17	7.68e-16	Yes	Yes	0.586432
100009055	palmitoyl-linoleoyl-glycerol (16:0/18:2) [2]	Diacylglycerol	0.490003	0.04893	2.71e-19	0.579079	0.044756	8.73e-31	8.38e-29	Yes	Yes	0.179177
100009139	1-myristoyl-2-arachidonoyl-GPC (14:0/20:4)	Phosphatidylcholine (PC)	0.897752	0.089207	1.95e-19	0.138386	0.035322	0.00011	0.000812308	Yes	Yes	2.48132e-15
100009160	1-(1-enyl-palmitoyl)-2-palmitoleoyl-GPC (P-16:0/16:1)	Plasmalogen	-1.06396	0.192536	1.05e-07	-0.27382	0.058517	4.34e-06	4.43e-05	Yes	Yes	8.6194e-05
100009162	1-(1-enyl-palmitoyl)-2-palmitoyl-GPC (P-16:0/16:0)	Plasmalogen	-0.782181	0.244201	0.00159	-0.273012	0.068969	9.4e-05	0.00071619	Yes	No	0.0447977
100009204	1,2-dipalmitoyl-GPE (16:0/16:0)	Phosphatidylethanolamine (PE)	0.78016	0.062409	1.1e-26	0.160618	0.036863	1.81e-05	0.000157964	Yes	Yes	1.25861e-17
100009205	1-palmitoyl-2-stearoyl-GPE (16:0/18:0)	Phosphatidylethanolamine (PE)	0.650545	0.049428	1.09e-28	0.091547	0.026857	0.000741	0.00423429	Yes	Yes	2.86855e-23
100009219	1-oleoyl-2-arachidonoyl-GPE (18:1/20:4)	Phosphatidylethanolamine (PE)	0.629	0.08034	3.11e-13	0.072481	0.020951	0.000619	0.003714	Yes	Yes	2.04353e-11
100010917	palmitoyl-oleoyl-glycerol (16:0/18:1) [2]	Diacylglycerol	0.474785	0.037916	9.44e-27	0.653945	0.042036	1.61e-40	2.58e-38	Yes	Yes	0.00155172
100010918	oleoyl-oleoyl-glycerol (18:1/18:1) [1]	Diacylglycerol	0.35437	0.043878	6.93e-14	0.658925	0.042047	6e-41	1.44e-38	Yes	Yes	5.4024e-07
100010919	oleoyl-oleoyl-glycerol (18:1/18:1) [2]	Diacylglycerol	0.538613	0.050271	2.44e-21	0.606454	0.0405659	3.1e-38	3.72e-36	Yes	Yes	0.293618
100010922	linoleoyl-arachidonoyl-glycerol (18:2/20:4) [1]	Diacylglycerol	0.498111	0.056484	6.66e-16	0.142972	0.028599	9.76e-07	1.18e-05	Yes	Yes	2.03038e-08
100010923	linoleoyl-arachidonoyl-glycerol (18:2/20:4) [2]	Diacylglycerol	0.39919	0.051253	3.98e-13	0.097734	0.029839	0.001178	0.00621363	Yes	Yes	3.71449e-07
100010924	palmitoyl-arachidonoyl-glycerol (16:0/20:4) [1]	Diacylglycerol	0.505933	0.050966	4.85e-19	0.156795	0.027611	3.18e-08	4.92e-07	Yes	Yes	1.70905e-09
100010925	palmitoyl-arachidonoyl-glycerol (16:0/20:4) [2]	Diacylglycerol	0.467577	0.031323	4.7e-34	0.263996	0.031735	3.06e-15	1.47e-13	Yes	Yes	4.97945e-06
100010927	linoleoyl-linolenoyl-glycerol (18:2/18:3) [2]	Diacylglycerol	0.410311	0.055001	2.83e-12	0.093659	0.019973	4.15e-06	4.33e-05	Yes	Yes	6.25175e-08
100010936	oleoyl-arachidonoyl-glycerol (18:1/20:4) [1]	Diacylglycerol	0.437038	0.061428	2.11e-11	0.269723	0.039088	3.04e-11	8.13e-10	Yes	Yes	0.0215633
100010937	oleoyl-arachidonoyl-glycerol (18:1/20:4) [2]	Diacylglycerol	0.306472	0.053797	4.47e-08	0.235279	0.03531	1.26e-10	2.88e-09	Yes	Yes	0.268579
100010939	palmitoyl-linolenoyl-glycerol (16:0/18:3) [2]	Diacylglycerol	0.405275	0.029936	7.81e-30	0.084409	0.021598	0.000115	0.000836364	Yes	Yes	3.5525e-18
100010940	diacylglycerol (16:1/18:2 [2], 16:0/18:3 [1])	Diacylglycerol	0.650756	0.049711	1.78e-28	0.131837	0.021225	1.73e-09	3.46e-08	Yes	Yes	7.97439e-22
100010941	linoleoyl-linoleoyl-glycerol (18:2/18:2) [1]	Diacylglycerol	0.217066	0.044751	2.52e-06	0.193451	0.028566	6.6e-11	1.67e-09	Yes	Yes	0.656463
100010942	linoleoyl-linoleoyl-glycerol (18:2/18:2) [2]	Diacylglycerol	0.255248	0.041824	5.56e-09	0.217418	0.030275	5.37e-12	1.87e-10	Yes	Yes	0.463747
100015684	myristoyl-linoleoyl-glycerol (14:0/18:2) [2]	Diacylglycerol	0.616832	0.037647	1.9e-38	0.168704	0.023961	1.29e-11	3.87e-10	Yes	Yes	9.96388e-24
100015840	dihomo-linolenoylcarnitine (C20:3n3 or 6)	Fatty Acid Metabolism (Acyl Carnitine, Polyunsaturated)	0.338857	0.125654	0.00762	0.155974	0.045134	0.000627	0.00371556	Yes	No	0.17076
100015850	adrenoylcarnitine (C22:4)	Fatty Acid Metabolism (Acyl Carnitine, Polyunsaturated)	0.239627	0.102804	0.0208	0.115622	0.034448	0.00089	0.0048	Yes	No	0.252737
100015971	cortolone glucuronide (1)	Corticosteroids	0.342984	0.10267	0.001	0.155102	0.033265	4.69e-06	4.59e-05	Yes	No	0.0817071
100019892	2-hydroxyarachidate	Fatty Acid, Monohydroxy	0.55783	0.094525	1.58e-08	0.1714	0.049537	0.000618	0.003714	Yes	Yes	0.000293451
100020541	11beta-hydroxyandrosterone glucuronide	Androgenic Steroids	0.273399	0.0894718	0.00256	0.142737	0.031901	1.09e-05	0.000100615	Yes	No	0.168961
100021000	hydroxypalmitoyl sphingomyelin (d18:1/16:0(OH))	Sphingomyelins	-1.20897	0.210853	3.72e-08	-0.197122	0.064168	0.002319	0.0114755	Yes	Yes	4.41196e-06
100021104	pregnenetriol disulfate	Pregnenolone Steroids	0.026848	0.072443	0.711	0.082036	0.023169	0.000462	0.0029179	No	No	0.46808
100022013	tetrahydrocortisol glucuronide	Corticosteroids	0.351365	0.0884316	9.99e-05	0.142238	0.029456	2.18e-06	2.43e-05	Yes	Yes	0.0248547
100022127	tetrahydrocortisone glucuronide (5)	Corticosteroids	0.280155	0.079968	0.00057	0.145852	0.030293	2.33e-06	2.54e-05	Yes	Yes	0.116288
	*Bolding indicates p<0.05 for Cochran's Q Test of Heterogeneity in the East and West African data

## Sheet: ST4. Overrep MAIN
Supplementary Table 6: Overrepresented Metabolite Classes Among TG-Associated Metabolites (Main Classification of Metabolites)
All	Total	Expected	Hits	Raw P	FDR
Monoradylglycerols	127	0.04	6	5.36e-12	1.31e-09
Glycerophosphoethanolamines	4350	1.45	14	1.54e-10	1.88e-08
Diradylglycerols	3660	1.22	13	2.32e-10	1.88e-08
Glycerophosphocholines	4700	1.56	12	4.65e-08	2.83e-06
T2D Controls Only	Total	Expected	Hits	Raw P	FDR
Monoradylglycerols	127	0.03	5	6.4e-11	1.56e-08
Diradylglycerols	3660	0.74	10	2.31e-09	2.82e-07
Glycerophosphoethanolamines	4350	0.88	8	2.18e-06	0.000177
Glycerophosphocholines	4700	0.95	7	3.92e-05	0.00239
Fatty esters	1870	0.38	4	0.00055	0.0268
T2D Cases Only	Total	Expected	Hits	Raw P	FDR
Diradylglycerols	3660	0.61	11	1.11e-11	2.7e-09
Monoradylglycerols	127	0.02	5	2.32e-11	2.83e-09

## Sheet: ST5. Overrep SUPER
Supplementary Table 7: Overrepresented Metabolite Classes Among TG-Associated Metabolites (Super Classification of Metabolites)
All	Total	Expected	Hits	Raw P	FDR
Glycerophospholipids	27000	8.96	26	1.78e-07	4.79e-06
T2D Controls Only	Total	Expected	Hits	Raw P	FDR
Glycerophospholipids	27000	5.43	15	0.000135	0.00365
T2D Cases Only	Total	Expected	Hits	Raw P	FDR
Glycerolipids	41500	6.9	16	0.000386	0.0104

## Sheet: ST6. Other Lipids
Supplementary Table 6. Association of TG-associated Metabolites with HDL-c and LDL-c
		P-Values for models of lnTG			P-values for models of other lipids*
CHEMICAL_NAME	SUB_PATHWAY	Standard	BMI-adjusted	WHR-adjusted	lnHDL-c	LDL-c (mg/dl)
palmitoyl sphingomyelin (d18:1/16:0)	Sphingomyelins	0.000285	0.000441	7.48e-05	0.0553	6.20188e-19
hydroxypalmitoyl sphingomyelin (d18:1/16:0(OH))	Sphingomyelins	0.002319	0.00283	0.000789	0.00515	8.24e-14
sphingomyelin (d18:1/20:1, d18:2/20:0)	Sphingomyelins	0.002603	0.000597	0.001097	0.738	1.14e-11
1-stearoyl-GPC (18:0)	Lysophospholipid	2.14e-05	2.84e-05	0.000116	0.496	4.95e-11
sphingomyelin (d18:0/18:0, d19:0/17:0)	Dihydrosphingomyelins	0.000765	0.003463	0.003843	0.536	6.38e-11
1-palmitoyl-GPC (16:0)	Lysophospholipid	0.000766	0.000739	0.002258	0.441	2.18e-09
glycosyl-N-nervonoyl-sphingosine (d18:1/24:1)	Hexosylceramides (HCER)	0.00292	0.004577	0.000991	0.546	8.8e-06
ceramide (d18:1/17:0, d17:1/18:0)	Ceramides	0.001227	0.00397	0.00503	0.417	1.73e-05
glycerol	Glycerolipid Metabolism	0.000594	0.003012	0.003386	0.859	6.88e-05
arachidonate (20:4n6)	Long Chain Polyunsaturated Fatty Acid (n3 and n6)	0.000708	0.001795	0.003596	0.278	8.36e-05
N-stearoyl-sphingosine (d18:1/18:0)	Ceramides	0.000306	0.000946	0.00151	0.606	8.51e-05
1-arachidonoyl-GPE (20:4n6)	Lysophospholipid	0.00288	0.001508	0.001133	0.000497	0.64919
1-(1-enyl-palmitoyl)-2-linoleoyl-GPC (P-16:0/18:2)	Plasmalogen	7.62e-08	2.38e-07	7.02e-08	0.512	9.24e-07
1-palmitoyl-2-stearoyl-GPC (16:0/18:0)	Phosphatidylcholine (PC)	1.46e-05	6.47e-06	6.56e-05	0.00701	7.77e-06
1-(1-enyl-palmitoyl)-2-oleoyl-GPC (P-16:0/18:1)	Plasmalogen	8.09e-10	4.45e-09	4.88e-10	0.0648	0.000136
N-stearoyl-sphinganine (d18:0/18:0)	Dihydroceramides	5.56e-06	4.38e-05	6.74e-05	0.55	0.000148
lactosyl-N-palmitoyl-sphingosine (d18:1/16:0)	Lactosylceramides (LCER)	0.000131	0.000259	9.84e-05	0.268	0.00015
margaroylcarnitine (C17)	Fatty Acid Metabolism (Acyl Carnitine, Long Chain Saturated)	0.000798	0.001935	0.004294	0.71	0.000867
1-(1-enyl-palmitoyl)-2-palmitoyl-GPC (P-16:0/16:0)	Plasmalogen	9.4e-05	0.000134	6.02e-05	0.565	0.000977
tetrahydrocortisone glucuronide (5)	Corticosteroids	2.33e-06	8.59e-06	7.92e-06	0.789	0.00137
dihomo-linolenate (20:3n3 or n6)	Long Chain Polyunsaturated Fatty Acid (n3 and n6)	0.00031	0.00098	0.001878	0.381	0.00151
1-arachidonoyl-GPC (20:4n6)	Lysophospholipid	0.000935	0.001204	0.001886	0.00577	0.0038
cortolone glucuronide (1)	Corticosteroids	4.69e-06	3.04e-05	9.96e-06	0.702	0.00444
1-stearoyl-2-arachidonoyl-GPI (18:0/20:4)	Phosphatidylinositol (PI)	2.38e-05	1.49e-05	4.3e-05	0.273	0.00789
2-hydroxyarachidate	Fatty Acid, Monohydroxy	0.000618	0.000929	0.00158	0.371	0.0196
11beta-hydroxyandrosterone glucuronide	Androgenic Steroids	1.09e-05	1.74e-05	1e-05	0.549	0.0261
2-methylmalonylcarnitine (C4-DC)	Fatty Acid Metabolism (also BCAA Metabolism)	0.000734	0.000886	0.00111	0.498	0.029
1-stearoyl-2-arachidonoyl-GPC (18:0/20:4)	Phosphatidylcholine (PC)	4.61e-06	8.67e-06	6.43e-06	0.537	0.031
1-docosahexaenoylglycerol (22:6)	Monoacylglycerol	3.42e-05	6.82e-05	0.000319	0.924	0.0439
1-stearoyl-2-docosahexaenoyl-GPE (18:0/22:6)	Phosphatidylethanolamine (PE)	1e-06	5.03e-07	1.04e-06	0.0421	0.04969
cortisol	Corticosteroids	0.002314	0.001126	0.002294	0.701	0.05142
2-linoleoylglycerol (18:2)	Monoacylglycerol	8.22e-05	5.43e-05	0.000417	0.304	0.061
1-palmitoyl-2-arachidonoyl-GPC (16:0/20:4n6)	Phosphatidylcholine (PC)	0.000279	0.000297	0.000415	0.923	0.06282
cortisone	Corticosteroids	0.002803	0.00139	0.00354	0.922	0.07215
tetrahydrocortisol sulfate (1)	Corticosteroids	5.46e-08	2.97e-07	7.99e-07	0.479	0.0833
1-palmitoyl-2-arachidonoyl-GPE (16:0/20:4)	Phosphatidylethanolamine (PE)	3.71e-05	5.77e-06	1.38e-05	0.015	0.10412
palmitoyl-oleoyl-glycerol (16:0/18:1) [1]	Diacylglycerol	1.12e-42	1.33e-41	2.16e-40	0.0673	0.10472
1-stearoyl-2-oleoyl-GPC (18:0/18:1)	Phosphatidylcholine (PC)	9.5e-09	7.18e-09	1.9e-08	0.595	0.1232
palmitoleoyl-arachidonoyl-glycerol (16:1/20:4) [2]	Diacylglycerol	4.13e-08	4.71e-08	5.02e-09	0.659	0.12969
1-palmitoyl-2-docosahexaenoyl-GPE (16:0/22:6)	Phosphatidylethanolamine (PE)	0.000141	2.6e-05	0.000149	0.0783	0.1483
1-stearoyl-GPG (18:0)	Lysophospholipid	6.54e-14	5.49e-13	6.69e-13	0.7	0.15026
1-palmitoyl-2-palmitoleoyl-GPC (16:0/16:1)	Phosphatidylcholine (PC)	2.65e-08	1.14e-07	2.33e-08	0.304	0.17993
1-palmitoyl-2-oleoyl-GPE (16:0/18:1)	Phosphatidylethanolamine (PE)	5.17e-07	9.57e-08	1.49e-07	0.0523	0.18153
dihomo-linolenoylcarnitine (C20:3n3 or 6)	Fatty Acid Metabolism (Acyl Carnitine, Polyunsaturated)	0.000627	0.000923	0.000996	0.274	0.18894
oleoyl-oleoyl-glycerol (18:1/18:1) [1]	Diacylglycerol	6e-41	9.51e-41	4.83e-40	0.624	0.19147
stearoyl-arachidonoyl-glycerol (18:0/20:4) [1]	Diacylglycerol	2.04e-05	1.24e-05	2.5e-05	0.346	0.205
pregnenetriol disulfate	Pregnenolone Steroids	0.000462	0.001571	0.001711	0.818	0.22764
2-stearoyl-GPE (18:0)	Lysophospholipid	9.93e-05	7.8e-05	0.0002	0.00593	0.23685
1-oleoyl-2-arachidonoyl-GPE (18:1/20:4)	Phosphatidylethanolamine (PE)	0.000619	0.000212	0.000314	0.00218	0.24896
1-myristoyl-2-arachidonoyl-GPC (14:0/20:4)	Phosphatidylcholine (PC)	0.00011	0.000293	0.000181	0.828	0.262
palmitoyl-linolenoyl-glycerol (16:0/18:3) [2]	Diacylglycerol	0.000115	0.000157	8.55e-05	0.242	0.26565
oleoyl-arachidonoyl-glycerol (18:1/20:4) [1]	Diacylglycerol	3.04e-11	6.7e-11	7.47e-11	0.554	0.27745
1-stearoyl-GPE (18:0)	Lysophospholipid	3.89e-08	7.53e-09	1.43e-08	0.00755	0.31088
1-palmitoyl-2-linoleoyl-GPE (16:0/18:2)	Phosphatidylethanolamine (PE)	0.00086	8.9e-05	0.00035	0.148	0.3184
linoleoyl-linolenoyl-glycerol (18:2/18:3) [2]	Diacylglycerol	4.15e-06	4.53e-06	5.38e-07	0.78	0.32268
2-oleoylglycerol (18:1)	Monoacylglycerol	9.48e-11	5.65e-11	7.89e-10	0.434	0.3458
1-palmitoyl-GPG (16:0)	Lysophospholipid	0.000167	0.000351	0.000132	0.38	0.35061
tetrahydrocortisol glucuronide	Corticosteroids	2.18e-06	7.26e-06	2.92e-06	0.555	0.35544
palmitoyl-docosahexaenoyl-glycerol (16:0/22:6) [1]	Diacylglycerol	0.001241	0.002559	0.00336	0.538	0.35599
oleoyl-linoleoyl-glycerol (18:1/18:2) [1]	Diacylglycerol	1.86e-24	2.6e-25	1.54e-24	0.288	0.37221
1-palmitoleoyl-GPC (16:1)	Lysophospholipid	7.49e-07	2.27e-06	2.22e-06	0.45	0.3787
1-linolenoylglycerol (18:3)	Monoacylglycerol	2.64e-08	4.99e-08	1.74e-07	0.433	0.39999
1-stearoyl-2-arachidonoyl-GPE (18:0/20:4)	Phosphatidylethanolamine (PE)	1.42e-05	3.92e-06	6.85e-06	0.0168	0.40776
stearoyl-arachidonoyl-glycerol (18:0/20:4) [2]	Diacylglycerol	0.00012	0.000228	0.000196	0.94	0.40955
1-palmitoylglycerol (16:0)	Monoacylglycerol	2.6e-08	3.95e-08	1.89e-07	0.0017	0.41928
1-stearoyl-2-linoleoyl-GPE (18:0/18:2)	Phosphatidylethanolamine (PE)	1.01e-06	6.2e-08	4.11e-07	0.138	0.42793
diacylglycerol (16:1/18:2 [2], 16:0/18:3 [1])	Diacylglycerol	1.73e-09	6.26e-09	3.66e-09	0.356	0.43309
1-oleoylglycerol (18:1)	Monoacylglycerol	8.49e-12	1.71e-11	7.15e-11	0.0808	0.4348
oleoyl-oleoyl-glycerol (18:1/18:1) [2]	Diacylglycerol	3.1e-38	1.13e-37	3.33e-37	0.469	0.43715
linoleoyl-linoleoyl-glycerol (18:2/18:2) [2]	Diacylglycerol	5.37e-12	1.04e-11	2.81e-11	0.86	0.4949
linoleoyl-arachidonoyl-glycerol (18:2/20:4) [2]	Diacylglycerol	0.001178	0.00201	0.00235	0.814	0.51466
adrenoylcarnitine (C22:4)	Fatty Acid Metabolism (Acyl Carnitine, Polyunsaturated)	0.00089	0.000933	0.000411	0.284	0.53013
palmitoyl-linoleoyl-glycerol (16:0/18:2) [1]	Diacylglycerol	1.28e-17	2.16e-17	3.5e-17	0.01	0.59108
oleoyl-arachidonoyl-glycerol (18:1/20:4) [2]	Diacylglycerol	1.26e-10	3.16e-10	5.69e-10	0.494	0.60173
1-stearoyl-2-oleoyl-GPE (18:0/18:1)	Phosphatidylethanolamine (PE)	7.72e-09	9.33e-10	6.53e-09	0.0732	0.61
linoleoyl-linoleoyl-glycerol (18:2/18:2) [1]	Diacylglycerol	6.6e-11	7.16e-12	3.05e-11	0.202	0.62723
androstenediol (3beta,17beta) disulfate (1)	Androgenic Steroids	0.000571	0.002086	0.000571	0.414805	0.677233
palmitoyl-oleoyl-glycerol (16:0/18:1) [2]	Diacylglycerol	1.61e-40	2.18e-39	3.77e-38	0.0598	0.67868
1-dihomo-linolenylglycerol (20:3)	Monoacylglycerol	5.45e-12	2.64e-11	1.24e-10	0.512	0.6859
1-palmitoyl-GPE (16:0)	Lysophospholipid	3.1e-06	2.91e-07	5.12e-07	0.0385	0.68836
diacylglycerol (14:0/18:1, 16:0/16:1) [1]	Diacylglycerol	1.86e-08	4.12e-08	1.05e-09	0.322	0.71208
oleoyl-linoleoyl-glycerol (18:1/18:2) [2]	Diacylglycerol	2.03e-28	3.22e-28	2.13e-27	0.917	0.76243
palmitoyl-linoleoyl-glycerol (16:0/18:2) [2]	Diacylglycerol	8.73e-31	8.88e-30	5.4e-29	0.0156	0.76852
1-arachidonylglycerol (20:4)	Monoacylglycerol	4.39e-05	0.000109	0.000399	0.622	0.77404
myristoyl-linoleoyl-glycerol (14:0/18:2) [2]	Diacylglycerol	1.29e-11	5.97e-11	4.06e-11	0.857	0.77618
1-palmitoleoylglycerol (16:1)	Monoacylglycerol	6.23e-10	2.44e-09	4.04e-09	0.197	0.83138
palmitoleoyl-linoleoyl-glycerol (16:1/18:2) [1]	Diacylglycerol	6.17e-13	3e-13	1.46e-13	0.18	0.84787
androstenediol (3beta,17beta) monosulfate (1)	Androgenic Steroids	0.000211	0.000619	0.000332	0.164791	0.85558
linoleoyl-arachidonoyl-glycerol (18:2/20:4) [1]	Diacylglycerol	9.76e-07	1.69e-06	1.24e-06	0.833	0.86038
1-linoleoylglycerol (18:2)	Monoacylglycerol	5.42e-08	9.64e-08	6.45e-07	0.0167	0.87328
1-(1-enyl-palmitoyl)-2-palmitoleoyl-GPC (P-16:0/16:1)	Plasmalogen	4.34e-06	9.01e-06	5.18e-06	0.821	0.87679
palmitoyl-arachidonoyl-glycerol (16:0/20:4) [1]	Diacylglycerol	3.18e-08	5.61e-08	9.81e-08	0.869	0.87916
diacylglycerol (14:0/18:1, 16:0/16:1) [2]	Diacylglycerol	8.9e-16	5.04e-15	6.75e-16	0.95	0.89292
1-palmitoyl-2-arachidonoyl-GPI (16:0/20:4)	Phosphatidylinositol (PI)	1.22e-06	7.42e-07	7.8e-07	0.378	0.914
1,2-dipalmitoyl-GPE (16:0/16:0)	Phosphatidylethanolamine (PE)	1.81e-05	3.07e-06	4.97e-05	0.239	0.93818
1-palmitoyl-2-stearoyl-GPE (16:0/18:0)	Phosphatidylethanolamine (PE)	0.000741	0.000153	0.003297	0.857	0.9454
1-palmitoyl-2-dihomo-linolenoyl-GPC (16:0/20:3n3 or 6)	Phosphatidylcholine (PC)	5.26e-06	1.04e-05	1.08e-06	0.79	0.95895
myristoyl-linoleoyl-glycerol (14:0/18:2) [1]	Diacylglycerol	3.05e-11	2.83e-11	2.28e-12	0.363	0.96136
palmitoyl-arachidonoyl-glycerol (16:0/20:4) [2]	Diacylglycerol	3.06e-15	2e-14	4.22e-14	0.597	0.97298
*Bold values indicate that the P-value for the association with lnHDL-c or LDL-c is more statistically significant than the one with lnTG

## Sheet: ST7. Overrep T2DStratified
Supplementary Table 8. Overrepresented Metabolite Subclasses among TG-associated Metabolites in T2D Controls vs. Cases
		Controls				Cases
	Total	Expected	Hits	Raw P	FDR q	Expected	Hits	Raw P	FDR q
Diacylglycerols	531	0.11	10	1.4e-17	1e-14	0.09	11	8.4e-21	6.1e-18
Monoacylglycerols	15	0	4	1.9e-12	7.1e-10	0	4	8.7e-13	3.2e-10
Fatty acyl carnitines	91	0.02	4	3.7e-09	9.1e-07
Diacylglycerophosphoethanolamines	972	0.2	5	1.6e-06	0.00029	0.16	2	0.012	0.84

## Sheet: ST8. CardioMet
	Supplementary Table 9: Association of Lead Metabolites with Selected Cardiometabolic Traits
			HDL-c				LDL-c				CHOL				BMI				Waist:Hip				Waist Circumference				Percent Fat Mass				Systolic Blood Pressure				Diastolic Blood Pressure				Hypertension				Fasting Plasma Glucose				Insulin
Metabolite	Chemical Name	Subpathway	Estimate	SE	T Value	P Value	Estimate	SE	T Value	P Value	Estimate	SE	T Value	P Value	Estimate	SE	T Value	P Value	Estimate	SE	T Value	P Value	Estimate	SE	T Value	P Value	Estimate	SE	T Value	P Value	Estimate	SE	T Value	P Value	Estimate	SE	T Value	P Value	Estimate	SE	T Value	P Value	Estimate	SE	T Value	P Value	Estimate	SE	T Value
229	arachidonate (20:4n6)	Long Chain Polyunsaturated Fatty Acid (n3 and n6)	-0.049535	0.045592	-1.086	0.278	19.994	5.0136	3.988	8.36e-05	23.3883	5.935	3.941	0.000101	1.53832	0.63553	2.421	0.0161	0.0211982	0.0078696	2.694	0.007461	5.28183	1.25416	4.211	3.35e-05	0.7895	1.11519	0.708	0.48	0.328	2.43479	0.135	0.893	2.21369	1.34164	1.65	0.1	0.40729	0.28035	1.453	0.1463	-0.45902	1.43818	-0.319	0.7499	0.16743	0.083044	2.016
273	cortisone	Corticosteroids	-0.004941	0.050112	-0.099	0.922	10.0259	5.5561	1.804	0.07215	15.438	6.5487	2.357	0.019038	-1.04348	0.691283	-1.509	0.1322	0.001922	0.0085883	0.224	0.82307	-1.96878	1.39873	-1.408	0.1603	-1.53513	1.18665	-1.294	0.197	-0.82024	2.63276	-0.312	0.756	0.53044	1.45705	0.364	0.71607	0.68815	0.27943	2.463	0.01379	5.66464	1.5768	3.592	0.000411	-0.029705	0.095643	-0.311
356	cortisol	Corticosteroids	-0.013496	0.035074	-0.385	0.701	7.6753	3.9246	1.956	0.05142	11.0554	4.6289	2.388	0.01754	-0.744545	0.489976	-1.52	0.1297	0.0018265	0.0060747	0.301	0.76387	-1.52295	0.98704	-1.543	0.1239	-0.591198	0.840663	-0.703	0.482	-1.30068	1.86498	-0.697	0.486	-0.57506	1.0325	-0.557	0.57796	0.43949	0.19395	2.266	0.02345	2.23078	1.15266	1.935	0.0543	-0.081565	0.06793	-1.201
922	N-stearoyl-sphinganine (d18:0/18:0)	Dihydroceramides	-0.023472	0.039258	-0.598	0.55	16.6605	4.3344	3.844	0.000148	21.7057	5.1012	4.255	2.79e-05	2.92391	0.5247	5.573	5.52e-08	0.0226757	0.0067015	3.384	0.000809	5.32198	1.06422	5.001	9.68e-07	3.77104	0.93072	4.052	6.5e-05	0.22485	2.09008	0.108	0.914	0.1664	1.1568	0.144	0.88574	0.22057	0.23584	0.935	0.3496	0.32592	1.28687	0.253	0.8003	0.245372	0.073809	3.324
1254	glycerol	Glycerolipid Metabolism	-0.008883	0.049795	-0.178	0.859	21.6819	5.3716	4.036	6.88e-05	28.5099	6.3146	4.515	9.08e-06	3.26625	0.66172	4.936	1.31e-06	0.0230102	0.0084193	2.733	0.006644	7.16501	1.32742	5.398	1.36e-07	3.00426	1.18413	2.537	0.0117	-0.8128	2.6092	-0.311	0.756	1.69173	1.44106	1.174	0.2413	0.35071	0.2974	1.179	0.238	1.5517	1.51958	1.021	0.308	0.275094	0.086251	3.189
1526	1-palmitoyl-2-oleoyl-GPE (16:0/18:1)	Phosphatidylethanolamine (PE)	0.065963	0.033859	1.948	0.0523	-5.1003	3.8087	-1.339	0.18153	2.3453	4.5172	0.519	0.604008	-0.95635	0.4728	-2.023	0.044	0.0020555	0.0059136	0.348	0.72839	-2.21903	0.9497	-2.337	0.0201	-1.78153	0.82043	-2.171	0.0307	4.29214	1.78944	2.399	0.0171	2.0244	0.9929	2.039	0.0423	0.32498	0.19793	1.642	0.10061	0.96168	1.03365	0.93	0.353	0.055842	0.060357	0.925
1547	N-stearoyl-sphingosine (d18:1/18:0)	Ceramides	-0.02859	0.055335	-0.517	0.606	24.3076	6.1022	3.983	8.51e-05	32.5744	7.1656	4.546	7.91e-06	2.00635	0.76796	2.613	0.00943	0.0242709	0.0095254	2.548	0.011327	4.34231	1.54513	2.81	0.00527	3.20078	1.33676	2.394	0.0173	-1.37806	2.94575	-0.468	0.64	-0.21205	1.63091	-0.13	0.89664	-0.12044	0.32918	-0.366	0.7145	-0.78589	1.74541	-0.45	0.653	0.14999	0.101805	1.473
100000616	1-stearoyl-2-arachidonoyl-GPI (18:0/20:4)	Phosphatidylinositol (PI)	0.068802	0.062599	1.099	0.273	18.8005	7.0296	2.674	0.00789	29.0905	8.2464	3.528	0.000484	-0.615374	0.883543	-0.696	0.4867	0.0124093	0.0109044	1.138	0.25602	-1.5556	1.77996	-0.874	0.3828	0.046186	1.54027	0.03	0.976	2.1013	3.3535	0.627	0.531	1.76353	1.85451	0.951	0.3424	0.41302	0.36649	1.127	0.2598	3.20458	1.90462	1.683	0.094	0.003955	0.112387	0.035
100000827	1-palmitoylglycerol (16:0)	Monoacylglycerol	-0.126534	0.039945	-3.168	0.0017	3.6515	4.5149	0.809	0.41928	5.5338	5.3378	1.037	0.30069	0.499475	0.563175	0.887	0.3758	0.013108	0.006966	1.882	0.06083	2.86679	1.12327	2.552	0.0112	0.060927	0.978075	0.062	0.95	-2.63859	2.13465	-1.236	0.217	0.29422	1.18429	0.248	0.80397	0.02882	0.23918	0.121	0.90408	-0.80302	1.32272	-0.607	0.5445	0.072839	0.076891	0.947
100000924	1-oleoylglycerol (18:1)	Monoacylglycerol	-0.063043	0.03598	-1.752	0.0808	3.1715	4.0555	0.782	0.4348	9.1878	4.7736	1.925	0.0552	0.553181	0.505392	1.095	0.2746	0.0113072	0.0062483	1.81	0.07134	2.4007	1.01193	2.372	0.0183	0.449347	0.873171	0.515	0.607	-1.72239	1.91918	-0.897	0.37	0.25502	1.0635	0.24	0.81065	-0.06431	0.21545	-0.298	0.7653	-0.68701	1.18779	-0.578	0.5636	0.1122	0.069066	1.625
100000943	2-oleoylglycerol (18:1)	Monoacylglycerol	-0.021247	0.027093	-0.784	0.434	2.8572	3.0257	0.944	0.3458	7.3353	3.5601	2.06	0.04021	-0.117587	0.376152	-0.313	0.755	0.0073461	0.0046663	1.574	0.11647	0.68986	0.75886	0.909	0.364	-0.332586	0.6458	-0.515	0.607	-0.84349	1.4269	-0.591	0.555	0.75114	0.78902	0.952	0.34185	-0.05962	0.15822	-0.377	0.7063	0.69946	0.86056	0.813	0.4173	0.082249	0.050349	1.634
100000987	2-linoleoylglycerol (18:2)	Monoacylglycerol	-0.028931	0.028074	-1.031	0.304	5.9013	3.1381	1.881	0.061	8.3053	3.7036	2.242	0.02565	-0.18268	0.392378	-0.466	0.6419	0.0111434	0.0048172	2.313	0.02138	0.5028	0.7943	0.633	0.5272	-0.385709	0.675926	-0.571	0.569	0.06751	1.48959	0.045	0.964	0.24864	0.82431	0.302	0.76314	0.14552	0.16475	0.883	0.3771	0.24261	0.88629	0.274	0.7846	0.142168	0.050816	2.798
100001040	1-linoleoylglycerol (18:2)	Monoacylglycerol	-0.096022	0.039911	-2.406	0.0167	0.7194	4.5064	0.16	0.87328	4.0114	5.3267	0.753	0.45199	0.678768	0.56056	1.211	0.2269	0.0181399	0.006892	2.632	0.00892	2.16623	1.12737	1.921	0.0556	0.23642	0.96269	0.246	0.806	0.97855	2.13168	0.459	0.647	0.89147	1.17911	0.756	0.4502	0.3526	0.24164	1.459	0.14451	-1.44728	1.30351	-1.11	0.2682	0.100959	0.075945	1.329
100001263	1-palmitoyl-GPC (16:0)	Lysophospholipid	-0.093892	0.121691	-0.772	0.441	79.4554	12.877	6.17	2.18e-09	86.8863	15.3731	5.652	3.66e-08	0.443332	1.70061	0.261	0.795	0.0261053	0.0210316	1.241	0.21548	5.6651	3.41415	1.659	0.0981	-0.623347	2.98224	-0.209	0.835	-13.2287	6.40987	-2.064	0.0399	-4.27076	3.56395	-1.198	0.23172	-1.88261	0.73047	-2.577	0.00996	-4.8635	3.65754	-1.33	0.1851	0.224827	0.214439	1.048
100001271	1-stearoyl-GPC (18:0)	Lysophospholipid	-0.059441	0.087125	-0.682	0.496	62.1923	9.1193	6.82	4.95e-11	69.926	10.8686	6.434	4.85e-10	1.06737	1.21855	0.876	0.3818	0.0273686	0.0150679	1.816	0.0703	6.58874	2.43545	2.705	0.00721	0.767319	2.14275	0.358	0.721	-8.83413	4.60245	-1.919	0.0559	-1.5763	2.561	-0.615	0.53869	-0.9197	0.52472	-1.753	0.07964	-4.04979	2.6594	-1.523	0.1294	0.216948	0.155743	1.393
100001433	1-arachidonylglycerol (20:4)	Monoacylglycerol	-0.018617	0.037706	-0.494	0.622	1.2267	4.269	0.287	0.77404	6.7762	5.0362	1.345	0.17947	1.09143	0.52902	2.063	0.0399	0.026707	0.0063976	4.175	3.91e-05	3.41339	1.05494	3.236	0.00135	0.50267	0.91491	0.549	0.583	3.6969	2.01044	1.839	0.0669	2.90368	1.10644	2.624	0.00912	0.60266	0.22746	2.65	0.00806	-0.08409	1.23524	-0.068	0.9458	0.121902	0.071512	1.705
100001435	1-linolenoylglycerol (18:3)	Monoacylglycerol	-0.022862	0.029109	-0.785	0.433	2.7516	3.2647	0.843	0.39999	5.5588	3.8537	1.442	0.1502	0.505122	0.406429	1.243	0.2149	0.0117191	0.0049997	2.344	0.01973	1.48166	0.81834	1.811	0.0712	0.72208	0.70101	1.03	0.304	-0.98201	1.54526	-0.635	0.526	0.3006	0.85564	0.351	0.72559	0.29579	0.17612	1.68	0.0931	0.52247	0.95619	0.546	0.5854	0.155281	0.054576	2.845
100001461	1-stearoyl-GPE (18:0)	Lysophospholipid	0.179699	0.066794	2.69	0.00755	7.7372	7.6224	1.015	0.31088	22.7664	8.938	2.547	0.01135	-1.68514	0.946577	-1.78	0.076	0.0058862	0.0117821	0.5	0.61773	-2.4749	1.91096	-1.295	0.1963	-3.28761	1.6272	-2.02	0.0442	6.6519	3.5907	1.853	0.0649	4.25157	1.98359	2.143	0.0329	0.88133	0.40593	2.171	0.02992	0.65495	2.1088	0.311	0.756	0.035039	0.123284	0.284
100001462	1-stearoyl-GPG (18:0)	Lysophospholipid	0.012429	0.032257	0.385	0.7	5.2083	3.6112	1.442	0.15026	12.319	4.2281	2.914	0.00384	1.52095	0.4435	3.429	0.000688	0.014141	0.005534	2.555	0.0111	3.7134	0.88442	4.199	3.53e-05	1.81449	0.78541	2.31	0.0216	-0.02725	1.71521	-0.016	0.987	1.39013	0.94596	1.47	0.1427	0.15492	0.19421	0.798	0.42505	0.4244	1.01281	0.419	0.6756	0.094034	0.058676	1.603
100001481	1-docosahexaenoylglycerol (22:6)	Monoacylglycerol	-0.00198	0.020749	-0.095	0.924	4.7106	2.3282	2.023	0.0439	7.0312	2.7434	2.563	0.01086	0.51526	0.29034	1.775	0.0769	0.0125311	0.0035384	3.541	0.00046	0.9092	0.58583	1.552	0.1217	0.377485	0.504782	0.748	0.455	1.71054	1.10315	1.551	0.122	1.04413	0.61003	1.712	0.08799	0.34349	0.12575	2.732	0.0063	1.87221	0.64692	2.894	0.00422	0.10618	0.0378	2.809
100001511	1-palmitoleoyl-GPC (16:1)	Lysophospholipid	0.047937	0.063399	0.756	0.45	6.1301	6.9535	0.882	0.3787	14.3836	8.1955	1.755	0.08026	1.9805	0.86095	2.3	0.0221	0.0157411	0.0107159	1.469	0.14288	5.45857	1.72056	3.173	0.00167	-0.217771	1.51303	-0.144	0.886	-4.15608	3.28689	-1.264	0.207	1.12606	1.8228	0.618	0.53719	-0.27506	0.37368	-0.736	0.46168	-1.2825	1.874	-0.684	0.4945	0.127205	0.108856	1.169
100001551	1-arachidonoyl-GPC (20:4n6)	Lysophospholipid	0.198572	0.071406	2.781	0.00577	23.1542	7.9385	2.917	0.0038	35.6016	9.3005	3.828	0.000157	0.655447	1.00287	0.654	0.5139	0.016989	0.012395	1.371	0.1715	4.01414	2.00468	2.002	0.0461	-0.241467	1.73411	-0.139	0.889	-2.103	3.8066	-0.552	0.581	1.80665	2.10535	0.858	0.3915	0.3147	0.42167	0.746	0.45548	0.10691	2.32098	0.046	0.963	0.197427	0.135074	1.462
100001567	1-palmitoyl-GPE (16:0)	Lysophospholipid	0.163583	0.078703	2.078	0.0385	3.5978	8.9618	0.401	0.68836	17.5628	10.5572	1.664	0.09723	-3.07434	1.10392	-2.785	0.00569	-0.0085804	0.0138671	-0.619	0.53654	-5.67943	2.22532	-2.552	0.0112	-7.15862	1.87263	-3.823	0.000161	4.8319	4.2333	1.141	0.255	3.8543	2.33756	1.649	0.1002	0.56072	0.47074	1.191	0.23359	-0.1511	2.39998	-0.063	0.9499	-0.095114	0.139994	-0.679
100001571	1-arachidonoyl-GPE (20:4n6)	Lysophospholipid	0.198308	0.056313	3.522	0.000497	2.9379	6.452	0.455	0.64919	13.4871	7.59643	1.775	0.07683	-1.20658	0.799971	-1.508	0.1325	-0.0051956	0.0099482	-0.522	0.60187	-1.71256	1.61645	-1.059	0.2902	-1.92086	1.37999	-1.392	0.165	4.9354	3.034	1.627	0.105	3.09382	1.67717	1.845	0.0661	0.46171	0.3355	1.376	0.16876	2.22411	1.80506	1.232	0.219	0.055955	0.106141	0.527
100001596	2-methylmalonylcarnitine (C4-DC)	Fatty Acid Metabolism (also BCAA Metabolism)	-0.030835	0.045462	-0.678	0.498	11.0534	5.0374	2.194	0.029	8.6693	5.9861	1.448	0.14859	0.317125	0.633056	0.501	0.6168	0.0054351	0.0079302	0.685	0.49364	-0.0969	1.28387	-0.075	0.9399	1.3175	1.09433	1.204	0.2296	3.9118	2.393	1.635	0.103	2.85033	1.32016	2.159	0.0316	0.39911	0.26357	1.514	0.12996	1.28554	1.38392	0.929	0.354	0.05754	0.080864	0.712
100001739	dihomo-linolenate (20:3n3 or n6)	Long Chain Polyunsaturated Fatty Acid (n3 and n6)	-0.041379	0.047178	-0.877	0.381	16.7516	5.2318	3.202	0.00151	21.1985	6.1745	3.433	0.000679	1.85602	0.65437	2.836	0.00487	0.0244358	0.0080963	3.018	0.00276	5.93331	1.29069	4.597	6.3e-06	1.00711	1.15741	0.87	0.385	3.1179	2.50952	1.242	0.215	3.32093	1.3794	2.408	0.0167	0.54694	0.29125	1.878	0.0604	-0.6488	1.4684	-0.442	0.6591	0.235175	0.084088	2.797
100001856	1-stearoyl-2-oleoyl-GPE (18:0/18:1)	Phosphatidylethanolamine (PE)	0.065063	0.036188	1.798	0.0732	-2.0659	4.0457	-0.511	0.61	5.9706	4.7761	1.25	0.21223	-1.06046	0.500695	-2.118	0.035	0.0090502	0.0062354	1.451	0.1477	-1.73959	1.01028	-1.722	0.0861	-1.57477	0.87438	-1.801	0.0727	4.32235	1.89797	2.277	0.0235	2.30753	1.05108	2.195	0.0289	0.38094	0.20902	1.823	0.0684	1.01666	1.1387	0.893	0.373	0.06332	0.066475	0.953
100001869	1-stearoyl-2-arachidonoyl-GPC (18:0/20:4)	Phosphatidylcholine (PC)	0.056818	0.091832	0.619	0.537	22.1751	10.2319	2.167	0.031	38.806	11.9931	3.236	0.00135	1.82946	1.2814	1.428	0.1544	0.0231217	0.0158767	1.456	0.14634	3.86541	2.58318	1.496	0.1356	4.65365	2.20542	2.11	0.0357	2.08267	4.87764	0.427	0.67	3.9658	2.6909	1.474	0.1416	0.93188	0.54115	1.722	0.0851	2.18193	3.04722	0.716	0.475	0.25268	0.17738	1.424
100001870	1-palmitoyl-2-linoleoyl-GPE (16:0/18:2)	Phosphatidylethanolamine (PE)	0.049577	0.034175	1.451	0.148	-3.8091	3.8114	-0.999	0.3184	0.9638	4.5162	0.213	0.831155	-1.84873	0.462716	-3.995	8.1e-05	-0.0007327	0.0058791	-0.125	0.9009	-3.68543	0.93156	-3.956	9.49e-05	-2.55163	0.81042	-3.149	0.00181	4.20623	1.78519	2.356	0.0191	1.18985	0.99466	1.196	0.23253	0.22482	0.19716	1.14	0.25417	-0.01674	1.05805	-0.016	0.9874	-0.031558	0.061906	-0.51
100001878	glycosyl-N-nervonoyl-sphingosine (d18:1/24:1)	Hexosylceramides (HCER)	0.039378	0.065172	0.604	0.546	32.0615	7.0901	4.522	8.8e-06	27.7106	8.519	3.253	0.00127	-1.21437	0.905875	-1.341	0.1811	0.0049486	0.0112774	0.439	0.66111	-1.64309	1.83265	-0.897	0.3707	-1.97128	1.56748	-1.258	0.21	2.11719	3.44575	0.614	0.539	1.05173	1.90733	0.551	0.5818	0.05991	0.37184	0.161	0.87201	2.18123	2.05803	1.06	0.29	-0.311301	0.119256	-2.61
100001992	androstenediol (3beta,17beta) disulfate (1)	Androgenic Steroids	-0.01996	0.024443	-0.817	0.414805	-1.1455	2.7493	-0.417	0.677233	1.7032	3.2521	0.524	0.600864	1.22449	0.332397	3.684	0.000272	0.0014188	0.0041982	0.338	0.73563	1.58475	0.67702	2.341	0.0199	1.29144	0.583497	2.213	0.0276	0.49428	1.28888	0.383	0.702	0.05555	0.71352	0.078	0.93799	0.27366	0.1453	1.883	0.05964	1.04147	0.80747	1.29	0.1986	0.032153	0.047515	0.677
100002028	androstenediol (3beta,17beta) monosulfate (1)	Androgenic Steroids	-0.036962	0.026541	-1.393	0.164791	0.5437	2.9849	0.182	0.85558	2.9701	3.5274	0.842	0.40045	0.975353	0.363723	2.682	0.00773	0.0028271	0.0045627	0.62	0.53597	1.43003	0.73622	1.942	0.053	1.23609	0.63072	1.96	0.051	-0.4409	1.3963	-0.316	0.752	-0.32568	0.77269	-0.421	0.6737	0.25436	0.15306	1.662	0.09655	1.69574	0.87791	1.932	0.0548	0.008583	0.051548	0.167
100002107	palmitoyl sphingomyelin (d18:1/16:0)	Sphingomyelins	-0.274801	0.142838	-1.924	0.0553	133.066	13.9934	9.509	<	118.841	17.5857	6.758	7.18e-11	-1.71497	1.97816	-0.867	0.3866	0.0021053	0.0246897	0.085	0.9321	0.74208	3.98701	0.186	0.8525	0.035054	3.40832	0.01	0.992	-2.44146	7.51498	-0.325	0.745	1.38864	4.15924	0.334	0.73871	-0.04066	0.84006	-0.048	0.9614	-3.26609	4.63965	-0.704	0.4823	-0.338956	0.270312	-1.254
100002989	oleoyl-linoleoyl-glycerol (18:1/18:2) [1]	Diacylglycerol	-0.055825	0.052414	-1.065	0.288	-5.2613	5.8873	-0.894	0.37221	6.3683	6.9646	0.914	0.361247	-0.497613	0.7349	-0.677	0.499	0.0105134	0.0090713	1.159	0.24738	-1.26136	1.47698	-0.854	0.3938	0.77857	1.26338	0.616	0.538	1.86628	2.78897	0.669	0.504	1.31752	1.54289	0.854	0.39381	0.51778	0.31151	1.662	0.09648	-0.46309	1.6941	-0.273	0.7849	0.001632	0.09744	0.017
100002990	oleoyl-linoleoyl-glycerol (18:1/18:2) [2]	Diacylglycerol	-0.005871	0.056581	-0.104	0.917	-1.933	6.389	-0.303	0.76243	11.0038	7.5328	1.461	0.14511	0.663119	0.794422	0.835	0.4045	0.0174858	0.0097928	1.786	0.0752	0.001175	1.60292	0.001	0.9994	2.38655	1.3641	1.75	0.0812	3.13299	3.01291	1.04	0.299	1.72689	1.66756	1.036	0.30122	0.88108	0.34745	2.536	0.01122	3.53189	1.8238	1.937	0.0542	0.217075	0.106116	2.046
100003901	2-stearoyl-GPE (18:0)	Lysophospholipid	0.119263	0.043028	2.772	0.00593	5.8427	4.9295	1.185	0.23685	13.289	5.7954	2.293	0.0225	-0.329228	0.613862	-0.536	0.5921	0.0132748	0.0075481	1.759	0.07964	0.90223	1.23357	0.731	0.4651	-2.08229	1.06718	-1.951	0.052	3.9781	2.3195	1.715	0.0874	2.34648	1.28294	1.829	0.0684	0.6846	0.2746	2.493	0.0127	1.08093	1.3658	0.791	0.43	0.034522	0.080059	0.431
100004054	margaroylcarnitine (C17)	Fatty Acid Metabolism (Acyl Carnitine, Long Chain Saturated)	-0.026657	0.071509	-0.373	0.71	26.6534	7.9235	3.364	0.000867	29.4199	9.3967	3.131	0.00191	2.48664	0.99429	2.501	0.0129	0.0350224	0.0122629	2.856	0.00459	6.23163	1.98865	3.134	0.0019	1.22267	1.73126	0.706	0.481	1.70914	3.81052	0.449	0.654	-1.08074	2.10878	-0.512	0.60868	0.26773	0.42342	0.632	0.5272	-1.404	2.26595	-0.62	0.5362	0.093856	0.132614	0.708
100005717	1-palmitoyl-GPG (16:0)	Lysophospholipid	-0.041041	0.046691	-0.879	0.38	-4.8807	5.2208	-0.935	0.35061	-1.967	6.1845	-0.318	0.750668	1.20019	0.6485	1.851	0.0652	-0.0001406	0.008089	-0.017	0.98614	1.71702	1.30894	1.312	0.1906	1.01489	1.13829	0.892	0.373	1.65604	2.47301	0.67	0.504	1.971	1.3651	1.444	0.1498	0.14996	0.28226	0.531	0.59522	0.06099	1.52091	0.04	0.968	0.095971	0.088516	1.084
100006121	1-dihomo-linolenylglycerol (20:3)	Monoacylglycerol	-0.016724	0.025454	-0.657	0.512	1.1542	2.8512	0.405	0.6859	4.1939	3.3654	1.246	0.21367	0.8711	0.35227	2.473	0.0139	0.0106963	0.004398	2.432	0.015592	2.82437	0.7007	4.031	7.04e-05	0.69419	0.60964	1.139	0.256	0.9612	1.3491	0.712	0.477	0.89282	0.74552	1.198	0.232	0.32823	0.14688	2.235	0.0254	0.42185	0.78042	0.541	0.589	0.14924	0.04409	3.385
100006292	sphingomyelin (d18:1/20:1, d18:2/20:0)	Sphingomyelins	0.028605	0.085559	0.334	0.738	62.9462	8.9162	7.06	1.14e-11	53.5024	10.9602	4.881	1.71e-06	3.2539	1.18245	2.752	0.00628	0.0054205	0.0148225	0.366	0.71485	5.94332	2.38783	2.489	0.01335	5.09855	2.07474	2.457	0.0146	-4.71633	4.53468	-1.04	0.299	0.3307	2.51416	0.132	0.89544	0.18253	0.50237	0.363	0.716	0.24285	2.72972	0.089	0.9292	-0.0533	0.159761	-0.334
100008904	1-stearoyl-2-oleoyl-GPC (18:0/18:1)	Phosphatidylcholine (PC)	-0.051974	0.097548	-0.533	0.595	16.8137	10.8766	1.546	0.1232	32.4339	12.7833	2.537	0.01168	0.027245	1.3614	0.02	0.984	0.025736	0.0167713	1.535	0.12594	1.50458	2.73761	0.55	0.583	0.273899	2.3657	0.116	0.908	6.8264	5.15166	1.325	0.186	4.2273	2.8492	1.484	0.1389	0.15251	0.57631	0.265	0.7913	-0.34927	3.16887	-0.11	0.9123	0.250937	0.183073	1.371
100008914	1-palmitoyl-2-arachidonoyl-GPC (16:0/20:4n6)	Phosphatidylcholine (PC)	0.011239	0.115816	0.097	0.923	24.1297	12.9222	1.867	0.06282	41.9515	15.1855	2.763	0.00608	0.510853	1.62083	0.315	0.7528	0.0278627	0.0200406	1.39	0.16545	1.95248	3.26784	0.597	0.5506	3.8638	2.80022	1.38	0.169	2.65504	6.15012	0.432	0.666	4.41947	3.3955	1.302	0.194	0.98141	0.68564	1.431	0.1523	3.10763	3.79103	0.82	0.413	0.314879	0.220188	1.43
100008921	1-palmitoyl-2-stearoyl-GPC (16:0/18:0)	Phosphatidylcholine (PC)	-0.288069	0.106082	-2.716	0.00701	53.3681	11.7293	4.55	7.77e-06	55.8779	13.979	3.997	8.05e-05	-1.36265	1.50429	-0.906	0.366	0.0323884	0.0185653	1.745	0.08207	0.85024	3.02924	0.281	0.7791	-2.74596	2.61037	-1.052	0.294	0.60005	5.71628	0.105	0.916	0.68884	3.16357	0.218	0.82778	-0.008609	0.640749	-0.013	0.98928	-0.20753	3.44929	-0.06	0.9521	-0.091158	0.202119	-0.451
100008952	1-palmitoleoylglycerol (16:1)	Monoacylglycerol	-0.033974	0.026281	-1.293	0.197	-0.6184	2.9019	-0.213	0.83138	2.955	3.4292	0.862	0.389525	0.89226	0.3578	2.494	0.0132	0.006981	0.0044715	1.561	0.11952	1.88998	0.72257	2.616	0.00935	0.270106	0.626803	0.431	0.667	-0.68212	1.37105	-0.498	0.619	0.97717	0.75707	1.291	0.19778	0.14261	0.15421	0.925	0.355	-0.40168	0.81347	-0.494	0.622	0.115147	0.046955	2.452
100008976	1-stearoyl-2-linoleoyl-GPE (18:0/18:2)	Phosphatidylethanolamine (PE)	0.047354	0.031855	1.487	0.138	-2.8341	3.5703	-0.794	0.42793	2.7895	4.2253	0.66	0.509623	-1.44027	0.437102	-3.295	0.0011	0.0018235	0.0055061	0.331	0.74074	-2.75874	0.88073	-3.132	0.0019	-1.79298	0.766595	-2.339	0.02	3.68042	1.67485	2.197	0.0287	1.33737	0.93113	1.436	0.15195	0.27854	0.18478	1.507	0.13171	0.24459	0.99212	0.247	0.8055	0.004821	0.057962	0.083
100008977	1-stearoyl-2-arachidonoyl-GPE (18:0/20:4)	Phosphatidylethanolamine (PE)	0.070491	0.029308	2.405	0.0168	-2.7551	3.3234	-0.829	0.40776	3.0614	3.9324	0.779	0.436878	-0.760706	0.412374	-1.845	0.0661	0.0024847	0.0051366	0.484	0.62894	-1.65324	0.83033	-1.991	0.0474	-0.847086	0.720253	-1.176	0.24	3.81584	1.55841	2.449	0.0149	1.61479	0.86604	1.865	0.0632	0.44975	0.1766	2.547	0.01087	0.85434	0.90143	0.948	0.344	-0.015564	0.052792	-0.295
100008984	1-palmitoyl-2-palmitoleoyl-GPC (16:0/16:1)	Phosphatidylcholine (PC)	-0.052699	0.05116	-1.03	0.304	-7.6418	5.6856	-1.344	0.17993	-1.9584	6.7456	-0.29	0.7718	2.0441	0.69977	2.921	0.00375	0.0065164	0.0087778	0.742	0.45843	3.42239	1.41286	2.422	0.016	1.4276	1.22863	1.162	0.246	-0.37163	2.6924	-0.138	0.89	1.56982	1.48748	1.055	0.2921	0.07136	0.30182	0.236	0.81309	0.37472	1.617	0.232	0.817	0.213925	0.09358	2.286
100008985	1-palmitoyl-2-dihomo-linolenoyl-GPC (16:0/20:3n3 or 6)	Phosphatidylcholine (PC)	-0.02829	0.106154	-0.266	0.79	0.6093	11.8282	0.052	0.95895	9.9525	13.982	0.712	0.477135	1.95213	1.47064	1.327	0.185	-0.0132309	0.0182545	-0.725	0.46913	2.5569	2.9792	0.858	0.3914	5.19264	2.51469	2.065	0.0398	7.04401	5.58259	1.262	0.208	4.948	3.0848	1.604	0.1098	0.73624	0.61859	1.19	0.234	-0.4921	3.31527	-0.148	0.8821	0.654916	0.188484	3.475
100008990	1-palmitoyl-2-arachidonoyl-GPE (16:0/20:4)	Phosphatidylethanolamine (PE)	0.072325	0.029561	2.447	0.015	-5.4488	3.3426	-1.63	0.10412	0.4781	3.9717	0.12	0.904272	-1.14824	0.41254	-2.783	0.00572	0.0014106	0.0051806	0.272	0.78558	-2.3508	0.8315	-2.827	0.00501	-1.50669	0.725259	-2.077	0.0386	3.8768	1.5697	2.47	0.0141	1.68479	0.87211	1.932	0.0543	0.37406	0.17408	2.149	0.0317	0.8428	0.9213	0.915	0.361	-0.037046	0.054025	-0.686
100008991	1-palmitoyl-2-docosahexaenoyl-GPE (16:0/22:6)	Phosphatidylethanolamine (PE)	0.045646	0.025836	1.767	0.0783	-4.2219	2.9131	-1.449	0.1483	-0.1743	3.4584	-0.05	0.959835	-0.95811	0.36033	-2.659	0.00825	0.0057583	0.004507	1.278	0.20236	-1.84208	0.72513	-2.54	0.0116	-1.31414	0.628531	-2.091	0.0374	2.96745	1.37272	2.162	0.0314	1.01853	0.76333	1.334	0.18309	0.2755	0.15162	1.817	0.0692	0.91131	0.78763	1.157	0.249	-0.05918	0.045898	-1.289
100008992	1-stearoyl-2-docosahexaenoyl-GPE (18:0/22:6)	Phosphatidylethanolamine (PE)	0.068116	0.033373	2.041	0.0421	-7.4303	3.7708	-1.971	0.04969	-1.5972	4.4886	-0.356	0.72222	-0.398843	0.472671	-0.844	0.3994	0.0081802	0.0058549	1.397	0.16339	-1.33302	0.94843	-1.406	0.1609	-0.702504	0.820165	-0.857	0.3924	4.31975	1.77875	2.429	0.0157	1.52308	0.99011	1.538	0.125	0.51102	0.19791	2.582	0.00982	2.08566	1.03692	2.011	0.0456	-0.005921	0.061227	-0.097
100008993	1-palmitoyl-2-arachidonoyl-GPI (16:0/20:4)	Phosphatidylinositol (PI)	0.040531	0.045903	0.883	0.378	0.5592	5.1726	0.108	0.914	5.90767	6.11024	0.967	0.334391	-0.332314	0.64411	-0.516	0.6063	0.0042875	0.0080003	0.536	0.59241	-1.55129	1.29856	-1.195	0.2332	-0.08063	1.11968	-0.072	0.943	2.80352	2.44017	1.149	0.251	1.84345	1.34934	1.366	0.1729	0.36468	0.27116	1.345	0.17867	2.6523	1.41933	1.869	0.0631	0.079501	0.083664	0.95
100009007	1-(1-enyl-palmitoyl)-2-oleoyl-GPC (P-16:0/18:1)	Plasmalogen	0.126702	0.068345	1.854	0.0648	28.9539	7.4907	3.865	0.000136	26.3579	8.9507	2.945	0.00348	-2.9025	0.939013	-3.091	0.00218	-0.0012723	0.0117777	-0.108	0.91405	-2.99877	1.91101	-1.569	0.1176	-4.68997	1.61552	-2.903	0.00397	5.51717	3.60509	1.53	0.127	1.88988	2.00001	0.945	0.34544	0.16515	0.39972	0.413	0.67949	-1.8579	2.25498	-0.824	0.411	-0.502336	0.126938	-3.957
100009009	1-(1-enyl-palmitoyl)-2-linoleoyl-GPC (P-16:0/18:2)	Plasmalogen	0.045952	0.069973	0.657	0.512	37.556	7.4953	5.011	9.24e-07	33.3087	9.027	3.69	0.000266	-2.04403	0.963907	-2.121	0.0348	-0.0047296	0.0119896	-0.394	0.69351	-1.45683	1.95067	-0.747	0.4557	-3.14314	1.66505	-1.888	0.06	4.22945	3.6769	1.15	0.251	2.19853	2.03555	1.08	0.28097	0.13538	0.40998	0.33	0.74123	-2.61646	2.29357	-1.141	0.2553	-0.26346	0.133415	-1.975
100009027	sphingomyelin (d18:0/18:0, d19:0/17:0)	Dihydrosphingomyelins	-0.026373	0.042538	-0.62	0.536	30.2048	4.4566	6.777	6.38e-11	33.4255	5.3223	6.28	1.17e-09	2.6838	0.56954	4.712	3.73e-06	0.0146334	0.0072761	2.011	0.045195	4.83337	1.15689	4.178	3.85e-05	3.98643	0.99553	4.004	7.86e-05	-1.5776	2.23685	-0.705	0.481	0.70748	1.23836	0.571	0.5682	0.16175	0.25354	0.638	0.5235	0.63808	1.41895	0.45	0.6534	0.29593	0.08188	3.614
100009030	lactosyl-N-palmitoyl-sphingosine (d18:1/16:0)	Lactosylceramides (LCER)	-0.085847	0.077314	-1.11	0.268	32.7147	8.5191	3.84	0.00015	25.2712	10.2185	2.473	0.01394	-1.89321	1.08165	-1.75	0.0811	0.0004968	0.0134264	0.037	0.97051	-2.48539	2.18011	-1.14	0.2552	-3.03266	1.85757	-1.633	0.104	-1.54449	4.12444	-0.374	0.708	-1.38031	2.28189	-0.605	0.5457	-0.04482	0.46198	-0.097	0.92271	0.99141	2.51716	0.394	0.6941	-0.273294	0.145717	-1.876
100009052	palmitoyl-linoleoyl-glycerol (16:0/18:2) [1]	Diacylglycerol	-0.118255	0.045629	-2.592	0.01	-2.7878	5.1832	-0.538	0.59108	3.1886	6.1323	0.52	0.603468	0.637297	0.645635	0.987	0.3244	0.0093293	0.0079737	1.17	0.24291	0.75669	1.30233	0.581	0.5617	1.24649	1.11339	1.12	0.264	-1.69669	2.45215	-0.692	0.49	0.0762	1.35824	0.056	0.9553	0.06078	0.26606	0.228	0.81929	-2.00931	1.42701	-1.408	0.1606	0.061073	0.08288	0.737
100009055	palmitoyl-linoleoyl-glycerol (16:0/18:2) [2]	Diacylglycerol	-0.137281	0.056445	-2.432	0.0156	-1.8909	6.4189	-0.295	0.76852	6.6195	7.5856	0.873	0.383549	2.23612	0.787856	2.838	0.00484	0.0265877	0.0097792	2.719	0.00693	3.49848	1.59884	2.188	0.0294	3.22035	1.36216	2.364	0.0187	-1.01298	3.02856	-0.334	0.738	0.43737	1.67632	0.261	0.79434	0.38891	0.33762	1.152	0.24935	0.52466	1.89881	0.276	0.7826	0.32174	0.108898	2.954
100009139	1-myristoyl-2-arachidonoyl-GPC (14:0/20:4)	Phosphatidylcholine (PC)	0.008084	0.037107	0.218	0.828	4.6733	4.1594	1.124	0.262	8.4572	4.9072	1.723	0.085828	1.27937	0.514313	2.488	0.0134	0.0058084	0.006408	0.906	0.36543	2.10757	1.04244	2.022	0.0441	1.49279	0.893482	1.671	0.0958	1.1402	1.9704	0.579	0.563	1.7191	1.0867	1.582	0.11471	0.30966	0.21985	1.409	0.159	1.82545	1.16672	1.565	0.1192	0.2599	0.06626	3.922
100009160	1-(1-enyl-palmitoyl)-2-palmitoleoyl-GPC (P-16:0/16:1)	Plasmalogen	0.014102	0.062139	0.227	0.821	1.0824	6.9755	0.155	0.87679	-3.9117	8.2498	-0.474	0.63573	-1.22065	0.866781	-1.408	0.16	-0.0055748	0.0107386	-0.519	0.60405	-0.67417	1.75127	-0.385	0.7005	-3.31694	1.477	-2.246	0.0255	0.38387	3.30001	0.116	0.907	1.75851	1.8237	0.964	0.33568	0.09263	0.35158	0.263	0.79218	-3.09266	2.015	-1.535	0.1264	-0.425659	0.113808	-3.74
100009162	1-(1-enyl-palmitoyl)-2-palmitoyl-GPC (P-16:0/16:0)	Plasmalogen	-0.041831	0.072577	-0.576	0.565	26.629	7.9976	3.33	0.000977	20.3201	9.5623	2.125	0.034395	-0.710951	1.01078	-0.703	0.4824	0.0002144	0.0125214	0.017	0.98635	0.1535	2.03425	0.075	0.9399	-0.713166	1.73401	-0.411	0.681	2.55999	3.83618	0.667	0.505	1.54272	2.1229	0.727	0.468	0.12025	0.42827	0.281	0.77888	0.52706	2.35756	0.224	0.8233	-0.341177	0.136575	-2.498
100009204	1,2-dipalmitoyl-GPE (16:0/16:0)	Phosphatidylethanolamine (PE)	0.045946	0.03894	1.18	0.239	-0.3396	4.3746	-0.078	0.93818	6.2109	5.1632	1.203	0.22995	-1.38809	0.53735	-2.583	0.0103	0.016625	0.0066566	2.498	0.013	-1.47914	1.09284	-1.353	0.1769	-3.96074	0.90618	-4.371	1.71e-05	2.00016	2.05823	0.972	0.332	1.07087	1.13927	0.94	0.348	0.04151	0.23126	0.179	0.85755	0.16565	1.23377	0.134	0.8933	-0.081916	0.072278	-1.133
100009205	1-palmitoyl-2-stearoyl-GPE (16:0/18:0)	Phosphatidylethanolamine (PE)	-0.005048	0.027962	-0.181	0.857	-0.2158	3.1506	-0.068	0.9454	2.013	3.7256	0.54	0.589382	-1.13135	0.386632	-2.926	0.00369	0.0192628	0.0047243	4.077	5.83e-05	-0.17444	0.7912	-0.22	0.8256	-2.70269	0.66036	-4.093	5.5e-05	1.12204	1.48632	0.755	0.451	0.61381	0.82264	0.746	0.45616	-0.07292	0.16626	-0.439	0.66097	-0.90569	0.86183	-1.051	0.2946	-0.088315	0.050241	-1.758
100009219	1-oleoyl-2-arachidonoyl-GPE (18:1/20:4)	Phosphatidylethanolamine (PE)	0.066487	0.021501	3.092	0.00218	-2.8342	2.4537	-1.155	0.24896	1.2688	2.9084	0.436	0.662968	-0.629132	0.303846	-2.071	0.0392	0.0017958	0.0037959	0.473	0.63649	-1.6716	0.60939	-2.743	0.00645	-0.808387	0.526712	-1.535	0.1259	2.82676	1.14983	2.458	0.0145	1.25838	0.63861	1.97	0.0497	0.30824	0.12739	2.42	0.01554	1.81137	0.68041	2.662	0.00838	-0.005127	0.040275	-0.127
100010916	palmitoyl-oleoyl-glycerol (16:0/18:1) [1]	Diacylglycerol	-0.105749	0.057584	-1.836	0.0673	-10.5443	6.4798	-1.627	0.10472	2.302	7.6984	0.299	0.765127	2.0709	0.80321	2.578	0.0104	0.0381605	0.0098249	3.884	0.000126	4.31586	1.6197	2.665	0.00812	3.0884	1.38489	2.23	0.0265	0.23451	3.08117	0.076	0.939	0.95882	1.70445	0.563	0.57416	0.10627	0.33717	0.315	0.75263	-0.69733	1.96274	-0.355	0.7227	0.320339	0.112505	2.847
100010917	palmitoyl-oleoyl-glycerol (16:0/18:1) [2]	Diacylglycerol	-0.108483	0.057408	-1.89	0.0598	-2.6906	6.4884	-0.415	0.67868	9.9425	7.6572	1.298	0.195119	2.53744	0.79486	3.192	0.00156	0.0404277	0.0097349	4.153	4.27e-05	5.5019	1.59858	3.442	0.000659	3.59627	1.37308	2.619	0.00927	-0.74	3.06617	-0.241	0.809	0.63959	1.69678	0.377	0.70648	0.10314	0.33861	0.305	0.76067	-0.4985	1.97595	-0.252	0.8011	0.300515	0.113737	2.642
100010918	oleoyl-oleoyl-glycerol (18:1/18:1) [1]	Diacylglycerol	0.02835	0.057742	0.491	0.624	-8.5028	6.4949	-1.309	0.19147	10.5245	7.6819	1.37	0.17169	0.64347	0.8111	0.793	0.4282	0.0222815	0.0099648	2.236	0.02608	0.84268	1.6324	0.516	0.6061	2.09033	1.38774	1.506	0.133	2.4138	3.0782	0.784	0.434	1.91895	1.70183	1.128	0.2604	0.49681	0.34903	1.423	0.15462	0.71616	1.93114	0.371	0.711	0.242351	0.111006	2.183
100010919	oleoyl-oleoyl-glycerol (18:1/18:1) [2]	Diacylglycerol	0.039442	0.05442	0.725	0.469	-4.7849	6.1499	-0.778	0.43715	14.1574	7.2374	1.956	0.05137	1.15143	0.76432	1.506	0.133	0.0208981	0.0094024	2.223	0.027	1.5164	1.53971	0.985	0.3255	2.97993	1.31143	2.272	0.0238	2.561	2.9076	0.881	0.379	1.68488	1.60844	1.048	0.2957	0.45804	0.33522	1.366	0.17182	0.76892	1.87967	0.409	0.683	0.266246	0.10805	2.464
100010922	linoleoyl-arachidonoyl-glycerol (18:2/20:4) [1]	Diacylglycerol	0.006398	0.030346	0.211	0.833	0.603	3.4254	0.176	0.86038	4.6373	4.0439	1.147	0.252392	0.462874	0.425868	1.087	0.278	0.007263	0.0052656	1.379	0.16881	0.32734	0.86085	0.38	0.704	0.67458	0.73856	0.913	0.362	3.92036	1.60365	2.445	0.0151	2.0363	0.8886	2.292	0.0226	0.73568	0.18723	3.929	8.52e-05	1.7536	0.97287	1.803	0.0729	0.05686	0.056866	1
100010923	linoleoyl-arachidonoyl-glycerol (18:2/20:4) [2]	Diacylglycerol	-0.007303	0.030977	-0.236	0.814	2.2787	3.4929	0.652	0.51466	3.9998	4.1289	0.969	0.333458	0.670994	0.433585	1.548	0.1228	0.0097062	0.0053632	1.81	0.07132	0.3781	0.8789	0.43	0.6674	1.26066	0.76786	1.642	0.102	3.1677	1.6419	1.929	0.0546	1.79425	0.90847	1.975	0.04917	0.48715	0.18312	2.66	0.00781	3.0679	0.94596	3.243	0.00138	0.043618	0.05674	0.769
100010924	palmitoyl-arachidonoyl-glycerol (16:0/20:4) [1]	Diacylglycerol	-0.00493	0.029845	-0.165	0.869	0.5087	3.3434	0.152	0.87916	4.2415	3.9482	1.074	0.28355	0.472214	0.416252	1.134	0.2575	0.0122812	0.0051198	2.399	0.01705	0.68963	0.83962	0.821	0.4121	0.68268	0.71691	0.952	0.342	2.6035	1.576	1.652	0.0996	1.91212	0.86926	2.2	0.0286	0.32031	0.17345	1.847	0.06479	1.58896	0.94501	1.681	0.0942	0.127306	0.053348	2.386
100010925	palmitoyl-arachidonoyl-glycerol (16:0/20:4) [2]	Diacylglycerol	-0.019077	0.03602	-0.53	0.597	-0.1373	4.0492	-0.034	0.97298	5.1287	4.7814	1.073	0.284285	1.41986	0.49809	2.851	0.00466	0.0207324	0.0061413	3.376	0.000832	2.27803	1.0077	2.261	0.0245	1.89696	0.86966	2.181	0.0299	1.95731	1.91198	1.024	0.307	1.5631	1.0562	1.48	0.13995	0.4897	0.2168	2.259	0.0239	2.59762	1.1934	2.177	0.0307	0.189757	0.069354	2.736
100010927	linoleoyl-linolenoyl-glycerol (18:2/18:3) [2]	Diacylglycerol	-0.005878	0.02106	-0.279	0.78	-2.3551	2.3774	-0.991	0.32268	-0.85183	2.81681	-0.302	0.762547	0.117595	0.296794	0.396	0.6922	-0.0056792	0.0036632	-1.55	0.1221	-1.12302	0.5954	-1.886	0.0602	1.22802	0.5124	2.397	0.0172	-0.24808	1.12652	-0.22	0.826	-0.0283	0.6235	-0.045	0.96383	0.21032	0.12358	1.702	0.08877	1.84581	0.68055	2.712	0.00725	0.102827	0.039753	2.587
100010930	palmitoleoyl-linoleoyl-glycerol (16:1/18:2) [1]	Diacylglycerol	-0.035914	0.026731	-1.344	0.18	0.5728	2.9832	0.192	0.84787	4.1719	3.5214	1.185	0.237051	-0.08515	0.371377	-0.229	0.819	0.0005004	0.004596	0.109	0.91336	-0.07106	0.7466	-0.095	0.9242	0.087785	0.644132	0.136	0.892	-0.67592	1.40895	-0.48	0.632	0.5086	0.77956	0.652	0.51462	0.06048	0.15713	0.385	0.7003	-0.40103	0.84621	-0.474	0.6361	0.04298	0.049239	0.873
100010934	diacylglycerol (14:0/18:1, 16:0/16:1) [1]	Diacylglycerol	-0.02109	0.021257	-0.992	0.322	-0.8808	2.3842	-0.369	0.71208	1.4525	2.8201	0.515	0.606895	0.481725	0.295195	1.632	0.1037	-0.0062893	0.0036554	-1.721	0.08635	-0.39964	0.59654	-0.67	0.5034	1.45697	0.51107	2.851	0.00467	0.16586	1.1251	0.147	0.883	0.4039	0.62229	0.649	0.51679	0.06733	0.12671	0.531	0.59516	1.54173	0.68917	2.237	0.0264	0.143011	0.039599	3.611
100010935	diacylglycerol (14:0/18:1, 16:0/16:1) [2]	Diacylglycerol	-0.001389	0.022005	-0.063	0.95	-0.3332	2.4734	-0.135	0.89292	4.0499	2.917	1.388	0.166045	0.798586	0.303662	2.63	0.00898	0.0022845	0.0037991	0.601	0.54808	0.81064	0.61676	1.314	0.1897	1.41067	0.52721	2.676	0.00787	-0.30797	1.16524	-0.264	0.792	0.15788	0.64493	0.245	0.80678	0.06514	0.12955	0.503	0.61507	1.81772	0.69269	2.624	0.00934	0.19513	0.038908	5.015
100010936	oleoyl-arachidonoyl-glycerol (18:1/20:4) [1]	Diacylglycerol	0.025738	0.043387	0.593	0.554	-5.2564	4.8312	-1.088	0.27745	2.9542	5.7243	0.516	0.606178	0.77695	0.60193	1.291	0.1978	0.01684	0.0074278	2.267	0.02409	0.84286	1.21487	0.694	0.4883	1.61865	1.04383	1.551	0.122	4.40838	2.27657	1.936	0.0537	2.56885	1.25916	2.04	0.0422	0.78068	0.26401	2.957	0.00311	2.44797	1.35534	1.806	0.0724	0.081091	0.079324	1.022
100010937	oleoyl-arachidonoyl-glycerol (18:1/20:4) [2]	Diacylglycerol	0.026585	0.038782	0.686	0.494	-2.2731	4.3507	-0.522	0.60173	4.9735	5.1415	0.967	0.334153	0.8493	0.53979	1.573	0.1167	0.0181244	0.0066346	2.732	0.00667	1.16184	1.08954	1.066	0.2871	1.69891	0.94033	1.807	0.0718	3.6256	2.0463	1.772	0.0774	2.1038	1.132	1.859	0.0641	0.70299	0.23531	2.988	0.00281	2.76123	1.18793	2.324	0.0211	0.104022	0.070104	1.484
100010939	palmitoyl-linolenoyl-glycerol (16:0/18:3) [2]	Diacylglycerol	-0.026494	0.022588	-1.173	0.242	-2.8361	2.5431	-1.115	0.26565	-3.0664	3.0097	-1.019	0.309098	0.286064	0.317402	0.901	0.3682	0.0001221	0.0039311	0.031	0.97525	-0.5704	0.63859	-0.893	0.3724	1.14293	0.547034	2.089	0.0375	-0.07032	1.20612	-0.058	0.954	0.13501	0.66751	0.202	0.83985	0.07825	0.13458	0.581	0.561	1.48987	0.73524	2.026	0.044	0.054454	0.043159	1.262
100010940	diacylglycerol (16:1/18:2 [2], 16:0/18:3 [1])	Diacylglycerol	0.021348	0.023103	0.924	0.356	-2.0344	2.5917	-0.785	0.43309	1.6012	3.0679	0.522	0.602107	0.714548	0.320998	2.226	0.0267	0.0042332	0.0039925	1.06	0.28985	0.86894	0.64998	1.337	0.1823	0.294143	0.558546	0.527	0.599	-0.38438	1.22784	-0.313	0.754	0.32656	0.67942	0.481	0.63112	0.27987	0.13755	2.035	0.0419	1.26162	0.66718	1.891	0.06	0.100393	0.03868	2.595
100010941	linoleoyl-linoleoyl-glycerol (18:2/18:2) [1]	Diacylglycerol	-0.040106	0.031357	-1.279	0.202	-1.7147	3.5273	-0.486	0.62723	1.8284	4.1734	0.438	0.661624	-0.759436	0.437965	-1.734	0.0839	0.0026778	0.0054409	0.492	0.62296	-1.5569	0.8806	-1.768	0.078	-0.081485	0.761075	-0.107	0.915	0.4613	1.67	0.276	0.783	0.2917	0.9243	0.316	0.75252	0.23723	0.18286	1.297	0.19453	-0.12455	0.97061	-0.128	0.898	0.001338	0.056025	0.024
100010942	linoleoyl-linoleoyl-glycerol (18:2/18:2) [2]	Diacylglycerol	0.005904	0.033384	0.177	0.86	2.5744	3.7674	0.683	0.4949	6.8646	4.4431	1.545	0.123392	0.474151	0.468673	1.012	0.3125	0.0092259	0.0057842	1.595	0.11175	0.23775	0.94683	0.251	0.8019	1.23157	0.814639	1.512	0.132	0.99786	1.78066	0.56	0.576	0.5144	0.9856	0.522	0.6021	0.40702	0.20008	2.034	0.04192	2.12572	1.02721	2.069	0.0398	0.143393	0.059989	2.39
100010949	stearoyl-arachidonoyl-glycerol (18:0/20:4) [1]	Diacylglycerol	0.045501	0.048232	0.943	0.346	-6.8566	5.3977	-1.27	0.205	0.9199	6.4026	0.144	0.885854	-0.332947	0.674316	-0.494	0.6218	0.0136926	0.0083346	1.643	0.10145	-0.40397	1.3603	-0.297	0.7667	0.44125	1.1677	0.378	0.706	3.853	2.55	1.511	0.132	2.77087	1.40798	1.968	0.05	0.7312	0.28454	2.57	0.01018	2.09137	1.50488	1.39	0.166	0.099551	0.088065	1.13
100010950	stearoyl-arachidonoyl-glycerol (18:0/20:4) [2]	Diacylglycerol	0.002639	0.034819	0.076	0.94	-3.2099	3.8869	-0.826	0.40955	2.3447	4.6017	0.51	0.610751	0.837432	0.482238	1.737	0.0835	0.0090521	0.0059702	1.516	0.1305	0.12811	0.97535	0.131	0.8956	1.3344	0.84037	1.588	0.113	2.32871	1.83426	1.27	0.205	2.12386	1.01059	2.102	0.0364	0.46022	0.20023	2.298	0.0215	2.49266	1.05291	2.367	0.0188	0.102563	0.06206	1.653
100015618	palmitoyl-docosahexaenoyl-glycerol (16:0/22:6) [1]	Diacylglycerol	0.0118	0.019133	0.617	0.538	-1.9937	2.1567	-0.924	0.35599	-0.1854	2.55505	-0.073	0.9422	0.538282	0.267237	2.014	0.0449	0.0057918	0.0033127	1.748	0.08142	0.64662	0.54196	1.193	0.2338	0.620665	0.465716	1.333	0.184	0.95785	1.0194	0.94	0.348	0.80885	0.56312	1.436	0.15192	0.21852	0.11598	1.884	0.05955	1.04143	0.60199	1.73	0.0851	0.045423	0.035288	1.287
100015681	palmitoleoyl-arachidonoyl-glycerol (16:1/20:4) [2]	Diacylglycerol	-0.011127	0.025153	-0.442	0.659	-4.2472	2.7952	-1.519	0.12969	-1.55075	3.31834	-0.467	0.640602	0.16184	0.349565	0.463	0.6437	-0.0045615	0.00433	-1.053	0.29297	-0.37278	0.70487	-0.529	0.5973	0.6485	0.59843	1.084	0.279	2.63183	1.31847	1.996	0.0468	2.41096	0.72139	3.342	0.000935	0.53156	0.15102	3.52	0.000432	0.69406	0.81167	0.855	0.393	0.046795	0.046775	1
100015683	myristoyl-linoleoyl-glycerol (14:0/18:2) [1]	Diacylglycerol	-0.022089	0.024268	-0.91	0.363	-0.1311	2.703	-0.048	0.96136	2.4571	3.1948	0.769	0.442442	0.159772	0.335762	0.476	0.6345	-0.0054433	0.0041516	-1.311	0.1908	-0.8505	0.6746	-1.261	0.2084	1.08814	0.580712	1.874	0.0619	-0.81386	1.27382	-0.639	0.523	0.0739	0.70548	0.105	0.91664	0.03064	0.14441	0.212	0.83195	0.74456	0.7879	0.945	0.3458	0.166924	0.044852	3.722
100015684	myristoyl-linoleoyl-glycerol (14:0/18:2) [2]	Diacylglycerol	0.004798	0.026626	0.18	0.857	-0.8466	2.9752	-0.285	0.77618	2.4621	3.5175	0.7	0.484494	0.927011	0.366744	2.528	0.012	0.0069647	0.004569	1.524	0.12847	1.28303	0.74534	1.721	0.0862	0.877378	0.648054	1.354	0.177	-0.8229	1.4055	-0.585	0.559	-0.2321	0.77822	-0.298	0.76572	0.13264	0.16065	0.826	0.409	1.76566	0.84355	2.093	0.0376	0.231485	0.047144	4.91
100015737	ceramide (d18:1/17:0, d17:1/18:0)	Ceramides	-0.036828	0.045315	-0.813	0.417	21.7088	4.9703	4.368	1.73e-05	27.3814	5.8549	4.677	4.4e-06	1.98233	0.62672	3.163	0.00172	0.0211882	0.007787	2.721	0.006885	4.65158	1.2531	3.712	0.000245	2.95501	1.08721	2.718	0.00695	-1.27018	2.41599	-0.526	0.599	-0.36958	1.33761	-0.276	0.78251	0.04575	0.26554	0.172	0.86321	-0.10637	1.40753	-0.076	0.9398	0.164161	0.081411	2.016
100015840	dihomo-linolenoylcarnitine (C20:3n3 or 6)	Fatty Acid Metabolism (Acyl Carnitine, Polyunsaturated)	0.051602	0.047076	1.096	0.274	6.955	5.2822	1.317	0.18894	13.4505	6.2193	2.163	0.03135	0.56598	0.65899	0.859	0.3911	0.0134398	0.0081227	1.655	0.09904	2.1458	1.32349	1.621	0.106	0.45561	1.1471	0.397	0.692	1.7249	2.5019	0.689	0.491	0.4838	1.38553	0.349	0.72719	0.0921	0.27634	0.333	0.73891	-2.47635	1.46941	-1.685	0.0935	0.06642	0.085384	0.778
100015850	adrenoylcarnitine (C22:4)	Fatty Acid Metabolism (Acyl Carnitine, Polyunsaturated)	0.038503	0.035879	1.073	0.284	2.5368	4.0361	0.629	0.53013	7.7206	4.7575	1.623	0.10567	0.052276	0.502855	0.104	0.9173	-0.0009514	0.0062289	-0.153	0.8787	-0.12911	1.01441	-0.127	0.8988	0.250296	0.888781	0.282	0.778	-0.3286	1.9083	-0.172	0.863	0.01724	1.05621	0.016	0.98699	0.06903	0.21154	0.326	0.74417	-1.93794	1.10906	-1.747	0.0821	-0.010275	0.064901	-0.158
100015971	cortolone glucuronide (1)	Corticosteroids	-0.013443	0.035042	-0.384	0.702	11.2127	3.9119	2.866	0.00444	14.4048	4.6167	3.12	0.00198	2.22441	0.4771	4.662	4.68e-06	0.0075462	0.0060994	1.237	0.21697	3.21666	0.97742	3.291	0.00112	3.22119	0.82801	3.89	0.000124	-0.19427	1.87397	-0.104	0.918	0.68103	1.03646	0.657	0.51163	0.46174	0.20275	2.277	0.0228	1.47709	1.16007	1.273	0.204	0.10525	0.0659	1.597
100019892	2-hydroxyarachidate	Fatty Acid, Monohydroxy	-0.046845	0.052255	-0.896	0.371	13.5233	5.7623	2.347	0.0196	14.8754	6.8256	2.179	0.03008	0.712514	0.723326	0.985	0.3254	0.0116557	0.0089485	1.303	0.19372	2.76209	1.45045	1.904	0.0578	2.0458	1.2607	1.623	0.106	-0.57045	2.74917	-0.208	0.836	0.03627	1.52167	0.024	0.981	-0.18471	0.30289	-0.61	0.54199	0.89857	1.63619	0.549	0.5835	0.162802	0.094549	1.722
100020541	11beta-hydroxyandrosterone glucuronide	Androgenic Steroids	-0.020291	0.033841	-0.6	0.549	8.4069	3.761	2.235	0.0261	10.7036	4.4437	2.409	0.01661	0.42325	0.47157	0.898	0.3701	0.0015443	0.0058326	0.265	0.79137	0.21761	0.95533	0.228	0.82	1.28789	0.8064	1.597	0.111	-0.5007	1.7917	-0.279	0.78	-0.18047	0.99174	-0.182	0.85572	0.28913	0.19885	1.454	0.14594	1.528	1.12288	1.361	0.175	0.023959	0.065985	0.363
100020848	tetrahydrocortisol sulfate (1)	Corticosteroids	-0.025774	0.036399	-0.708	0.479	6.992	4.024	1.738	0.0833	12.0996	4.7336	2.556	0.011073	1.78958	0.491959	3.638	0.000323	0.0188832	0.0061264	3.082	0.00224	3.44689	0.9925	3.473	0.00059	2.25904	0.86438	2.613	0.00942	2.74069	1.90057	1.442	0.15	0.42948	1.05519	0.407	0.68428	0.29126	0.22693	1.283	0.19932	1.64227	1.21103	1.356	0.1766	0.237951	0.069488	3.424
100021000	hydroxypalmitoyl sphingomyelin (d18:1/16:0(OH))	Sphingomyelins	-0.188797	0.066985	-2.819	0.00515	53.5672	6.841	7.83	8.24e-14	44.9356	8.4908	5.292	2.32e-07	-0.656096	0.934919	-0.702	0.4834	0.0082089	0.0115882	0.708	0.47925	1.00416	1.8828	0.533	0.5942	0.3159	1.60739	0.197	0.844	-4.56684	3.54121	-1.29	0.198	-1.47937	1.96344	-0.753	0.45176	-0.55137	0.40821	-1.351	0.17679	-2.1599	2.19893	-0.982	0.3271	-0.134241	0.128109	-1.048
100021104	pregnenetriol disulfate	Pregnenolone Steroids	0.005578	0.024163	0.231	0.818	3.2827	2.7154	1.209	0.22764	6.2742	3.2	1.961	0.050827	1.11403	0.333492	3.341	0.00094	0.0109228	0.0041464	2.634	0.00887	2.56448	0.66772	3.841	0.000149	0.752945	0.583709	1.29	0.198	0.92408	1.28745	0.718	0.473	0.18183	0.71308	0.255	0.7989	0.24467	0.14411	1.698	0.0895	0.54259	0.77379	0.701	0.484	0.01117	0.045119	0.248
100022013	tetrahydrocortisol glucuronide	Corticosteroids	-0.018408	0.031135	-0.591	0.555	3.2523	3.5141	0.926	0.35544	6.8561	4.1447	1.654	0.09912	1.13172	0.43398	2.608	0.00956	0.00486	0.005419	0.897	0.37057	0.97861	0.88026	1.112	0.2671	1.92525	0.74433	2.587	0.0102	-0.1913	1.6652	-0.115	0.909	-0.14391	0.92159	-0.156	0.87602	0.39132	0.17458	2.241	0.02499	1.72747	1.05939	1.631	0.105	-0.016932	0.060115	-0.282
100022127	tetrahydrocortisone glucuronide (5)	Corticosteroids	0.0087	0.032442	0.268	0.789	11.491	3.558	3.23	0.00137	16.201	4.1784	3.877	0.00013	1.26676	0.44479	2.848	0.0047	0.0091892	0.0055514	1.655	0.0989	1.90293	0.90048	2.113	0.0354	2.42075	0.75873	3.191	0.00157	2.02993	1.70632	1.19	0.235	1.2245	0.944	1.297	0.1955	0.42523	0.18519	2.296	0.02166	1.64912	1.05321	1.566	0.119	0.135383	0.060355	2.243
[truncated: 5 more columns]

## Sheet: ST9. Mediation
Supplementary Table 10: Full Mediation Results for TG-Associated Metabolites with Cardiometabolic Traits
Name	Pathway	Cardiometabolic Trait	Total Association of TG with trait	Total Association P-value	Indirect Effect of Metabolite on Trait through TG	Indirect Effect P-value	Direct Effect Estimate of TG	Direct Effect P-value	Proportion of Effect of TG Mediated by Metabolite	Proportion Mediated P-value	Partial (PM) or Total (TM) Mediation?	Rho at which Mediation Effect is 0
arachidonate (20:4n6)	Long Chain Polyunsaturated Fatty Acid (n3 and n6)	Waist	5.38571	0.002	1.07368	0.008	4.31203	0.016	0.199357	0.01	PM	0.2
N-stearoyl-sphinganine (d18:0/18:0)	Dihydroceramides	CHOL	42.6209	<2.2E-16	5.85857	0.002	36.7623	<2.2E-16	0.137458	0.002	PM	0.2
glycerol	Glycerolipid Metabolism	CHOL	42.6209	<2.2E-16	5.11383	<2.2E-16	37.507	<2.2E-16	0.119984	<2.2E-16	PM	0.2
glycerol	Glycerolipid Metabolism	Waist	5.38571	0.004	1.54241	<2.2E-16	3.8433	0.03	0.286389	0.004	PM	0.3
N-stearoyl-sphingosine (d18:1/18:0)	Ceramides	CHOL	42.6209	<2.2E-16	5.56891	0.004	37.052	<2.2E-16	0.130662	0.004	PM	0.2
1-palmitoyl-GPC (16:0)	Lysophospholipid	CHOL	42.6209	<2.2E-16	6.18701	0.004	36.4339	<2.2E-16	0.145164	0.004	PM	0.3
1-stearoyl-GPC (18:0)	Lysophospholipid	CHOL	42.6209	<2.2E-16	7.98739	<2.2E-16	34.6335	<2.2E-16	0.187406	<2.2E-16	PM	0.3
1-arachidonylglycerol (20:4)	Monoacylglycerol	whratio	0.0400521	<2.2E-16	0.00828024	<2.2E-16	0.0317719	0.004	0.206737	<2.2E-16	PM	0.2
dihomo-linolenate (20:3n3 or n6)	Long Chain Polyunsaturated Fatty Acid (n3 and n6)	Waist	5.38571	0.004	1.27106	<2.2E-16	4.11465	0.018	0.236006	0.004	PM	0.2
glycosyl-N-nervonoyl-sphingosine (d18:1/24:1)	Hexosylceramides (HCER)	T2D	0.00437872	<2.2E-16	0.00133134	<2.2E-16	0.00304738	0.004	0.304047	<2.2E-16	PM	-0.3
palmitoyl sphingomyelin (d18:1/16:0)	Sphingomyelins	CHOL	42.6209	<2.2E-16	-13.7124	<2.2E-16	56.3333	<2.2E-16	-0.32173	<2.2E-16	PM	0.5
sphingomyelin (d18:1/20:1, d18:2/20:0)	Sphingomyelins	LDL	13.358	0.044	-10.1774	<2.2E-16	23.5354	<2.2E-16	-0.7619	0.044	PM	0.4
sphingomyelin (d18:1/20:1, d18:2/20:0)	Sphingomyelins	CHOL	42.6209	<2.2E-16	-9.79723	<2.2E-16	52.4181	<2.2E-16	-0.229869	<2.2E-16	PM	0.4
sphingomyelin (d18:0/18:0, d19:0/17:0)	Dihydrosphingomyelins	CHOL	42.6209	<2.2E-16	7.32928	0.002	35.2916	<2.2E-16	0.171965	0.002	PM	0.3
sphingomyelin (d18:0/18:0, d19:0/17:0)	Dihydrosphingomyelins	Waist	5.38571	0.006	1.26763	0.002	4.11808	0.012	0.235369	0.008	PM	0.2
1,2-dipalmitoyl-GPE (16:0/16:0)	Phosphatidylethanolamine (PE)	pfm	2.87674	0.036	-1.66051	<2.2E-16	4.53724	0.004	-0.577218	0.036	PM	-0.3
diacylglycerol (14:0/18:1, 16:0/16:1) [2]	Diacylglycerol	INS	3.66679	<2.2E-16	1.28793	0.006	2.37886	0.042	0.351242	0.006	PM	0.2
myristoyl-linoleoyl-glycerol (14:0/18:2) [2]	Diacylglycerol	INS	3.66679	0.004	1.2166	<2.2E-16	2.45019	0.018	0.331789	0.004	PM	0.2
ceramide (d18:1/17:0, d17:1/18:0)	Ceramides	CHOL	42.6209	<2.2E-16	5.44231	0.004	37.1786	<2.2E-16	0.127691	0.004	PM	0.2
hydroxypalmitoyl sphingomyelin (d18:1/16:0(OH))	Sphingomyelins	LDL-c	13.358	0.04	-10.1184	0.004	23.4764	<2.2E-16	-0.757484	0.044	PM	0.4
hydroxypalmitoyl sphingomyelin (d18:1/16:0(OH))	Sphingomyelins	CHOL	42.6209	<2.2E-16	-9.57985	<2.2E-16	52.2007	<2.2E-16	-0.224769	<2.2E-16	PM	0.4
N-stearoyl-sphinganine (d18:0/18:0)	Dihydroceramides	BMI	2.05093	0.016	1.15564	<2.2E-16	0.895289	0.23	0.563471	0.016	TM	0.3
glycerol	Glycerolipid Metabolism	BMI	2.05093	0.024	0.695529	<2.2E-16	1.3554	0.086	0.339129	0.024	TM	0.3
sphingomyelin (d18:0/18:0, d19:0/17:0)	Dihydrosphingomyelins	BMI	2.05093	0.016	0.619358	0.002	1.43157	0.074	0.30199	0.018	TM	0.2
cortolone glucuronide (1)	Corticosteroids	BMI	2.05093	0.014	0.856323	<2.2E-16	1.1946	0.162	0.41753	0.014	TM	0.2
1-stearoyl-GPC (18:0)	Lysophospholipid	LDL-c	13.358	0.042	8.40659	<2.2E-16	4.95137	0.442	0.629332	0.042	TM	0.4
1-(1-enyl-palmitoyl)-2-palmitoleoyl-GPC (P-16:0/16:1)	Plasmalogen	T2D	0.00501715	<2.2E-16	0.00227515	<2.2E-16	0.00274201	0.06	0.453473	<2.2E-16	TM	-0.3
palmitoyl-oleoyl-glycerol (16:0/18:1) [1]	Diacylglycerol	T2D	0.00434883	<2.2E-16	0.00307414	0.004	0.00127469	0.446	0.706889	0.004	TM	0.2
N-stearoyl-sphinganine (d18:0/18:0)	Dihydroceramides	Waist	5.38571	0.004	2.14116	<2.2E-16	3.24455	0.062	0.397563	0.004	TM	0.2
1-stearoyl-GPG (18:0)	Lysophospholipid	Waist	5.38571	0.002	2.6323	<2.2E-16	2.75341	0.166	0.488756	0.002	TM	0.2

## Sheet: ST10. MediationIndep
Supplementary Table 11: Mediating Metabolites Independently Associated with Cardiometabolic Traits
Trait		Pathway	Estimate	SE	P
T2D	palmitoyl-oleoyl-glycerol (16:0/18:1)	Diacylglycerol	1.05786	0.36852	0.004097
	1-(1-enyl-palmitoyl)-2-palmitoleoyl-GPC (P-16:0/16:1)	Plasmalogen	-1.27193	0.42192	0.002573
	glycosyl-N-nervonoyl-sphingosine (d18:1/24:1)	Hexosylceramides (HCER)	-1.18372	0.43995	0.007133
Insulin	myristoyl-linoleoyl-glycerol (14:0/18:2) [2]	Diacylglycerol	1.8616	0.37962	1.53e-06
BMI	N-stearoyl-sphinganine (d18:0/18:0)	Dihydroceramides	2.31074	0.51544	1.05e-05
	glycerol	Glycerolipid Metabolism	2.03054	0.65878	0.00224
	cortolone glucuronide	Corticosteroids	1.50233	0.46613	0.00141
Waist Circumference	1-stearoyl-GPG (18:0)	Lysophospholipid	2.66437	0.96311	0.006017
	Glycerol	Glycerolipid Metabolism	4.68102	1.50475	0.002044
	N-stearoyl-sphinganine (d18:0/18:0)	Dihydroceramides	4.49638	1.14535	0.000107
Waist:Hip	1-arachidonylglycerol (20:4)	Monoacylglycerol	0.0272323	0.0074431	0.000299
% Fat Mass	1,2-dipalmitoyl-GPE (16:0/16:0)	Phosphatidylethanolamine (PE)	-3.77896	0.91145	4.42e-05
LDL-c	sphingomyelin (d18:1/20:1, d18:2/20:0)	Sphingomyelins	35.7899	9.2835	0.000141
	hydroxypalmitoyl sphingomyelin (d18:1/16:0(OH))	Sphingomyelins	33.7138	7.4039	7.66e-06
	1-stearoyl-GPC (18:0)	Lysophospholipid	55.6478	8.1334	4.35e-11
CHOL	glycerol	Glycerolipid Metabolism	15.7827	5.8763	0.00764
	1-stearoyl-GPC (18:0)	Lysophospholipid	59.2102	10.0071	8.92e-09
	palmitoyl sphingomyelin (d18:1/16:0)	Sphingomyelins	86.3928	18.3562	3.85e-06
	sphingomyelin (d18:0/18:0, d19:0/17:0)	Dihydrosphingomyelins	16.0728	5.7067	0.00518
